# Supplementary material for: 5-Methyl-1,3-diphenyl-N-(5-phenyl-1,3,4-thia­diazol-2-yl)-1H-pyrazole-4-carboxamide
Source: Acta Crystallogr Sect E Struct Rep Online. 2013 Nov 6;69(Pt 12):o1736. doi: 10.1107/S1600536813028766 (PMC3885020; doi:10.1107/S1600536813028766)
Supplement: Supplementary file 1 [file e-69-o1736-sup1.cif]

##############################################################################
#                                                                            #
# This CIF contains the data in a paper accepted for publication in          #
# Acta Crystallographica Section E. It conforms to the requirements of       #
# Notes for Authors for Acta Crystallographica Section E, and has been       #
# peer reviewed under the auspices of the IUCr Commission on Journals.       #
#                                                                            #
# Full details of the Crystallographic Information File format               #
# are given in the paper "The Crystallographic Information File (CIF):       #
# a New Standard Archive File for Crystallography" by S. R. Hall, F. H.      #
# Allen and I. D. Brown [Acta Cryst. (1991), A47, 655-685].                  #
#                                                                            #
# The current version of the core CIF dictionary is obtainable from          #
# ftp://ftp.iucr.org/pub/cif_core.dic.                                       #
#                                                                            #
# Software is freely available for graphical display of the structure(s)     #
# in this CIF. For information consult the CIF software page                 #
# http://www.iucr.org/resources/cif/software.                                #
#                                                                            #
# This file may be used for bona fide research purposes within the           #
# scientific community so long as proper attribution is given to the journal # 
# article from which it was obtained.                                        #
#                                                                            #
##############################################################################
data_global
_audit_creation_method     'PLATON <TABLE ACC> option'
_journal_date_recd_electronic     2013-10-07
_journal_date_accepted     2013-10-20
_journal_name_full     'Acta Crystallographica, Section E'
_journal_year     2013
_journal_volume     69
_journal_issue     12
_journal_page_first     o1736
_journal_page_last     o1736
_journal_paper_category     QO
_journal_paper_doi     10.1107/S1600536813028766
_journal_coeditor_code     HB7148
_publ_contact_author_name     'Dr M. Mahendra'
_publ_contact_author_address
;
Department of Studies in Physics,
University of Mysore,
Mysore 570 006,
Karnataka State,
India
;
_publ_contact_author_email     mahendra@physics.uni-mysore.ac.in
_publ_contact_author_fax     ?
_publ_contact_author_phone        .91E-306
_publ_section_title
;\
5-Methyl-1,3-diphenyl-<i>N</i>-(5-phenyl-1,3,4-thiadiazol-2-yl)-1<i>H</i>-\
pyrazole-4-carboxamide
;
loop_
    _publ_author_name
    _publ_author_address
    'Chandra'
;
Department of Studies in Physics
Manasagangotri
University of Mysore
Mysore 570 006
India
;
    'Mahesh, S. S.'
;
Department of Physics
Acharya Institute of Technology
Bangalore 560 090
India
;
    'Srikantamurthy, N.'
;
Department of Chemistry
Yuvaraja's College
University of Mysore
Mysore 570 005
India
;
    'Umesha, K. B.'
;Department of Chemistry
Yuvaraja's College
University of Mysore
Mysore 570 005
India
;
    'Palani, K.'
;
SER-CAT, APS
Argonne National Laboratory
Argonne, IL-60439
USA
;
    'Mahendra, M.'
;
Department of Studies in Physics
Manasagangotri
University of Mysore
Mysore 570 006
India
;
_publ_section_synopsis     .
data_I
_database_code_depnum_ccdc_archive     'CCDC 967458'
_chemical_name_systematic
;\
5-Methyl-1,3-diphenyl-<i>N</i>-(5-phenyl-1,3,4-thiadiazol-2-yl)-1<i>H</i>-\
pyrazole-4-carboxamide
;
_chemical_name_common     ?
_chemical_formula_moiety     'C25 H19 N5 O S'
_chemical_formula_sum     'C25 H19 N5 O S'
_chemical_formula_structural     ?
_chemical_formula_iupac     'C25 H19 N5 O S'
_chemical_formula_weight     437.52
_chemical_melting_point     ?
_symmetry_cell_setting     triclinic
_symmetry_space_group_name_H-M     'P -1'
_symmetry_space_group_name_Hall     '-P 1'
loop_
    _symmetry_equiv_pos_site_id
    _symmetry_equiv_pos_as_xyz
    1 x,y,z
    2 -x,-y,-z
_cell_length_a     10.7039(14)
_cell_length_b     12.9341(17)
_cell_length_c     17.478(2)
_cell_angle_alpha     77.343(2)
_cell_angle_beta     82.865(2)
_cell_angle_gamma     70.373(2)
_cell_volume     2220.4(5)
_cell_formula_units_Z     4
_cell_measurement_reflns_used     7768
_cell_measurement_theta_min     1.70
_cell_measurement_theta_max     25.00
_cell_measurement_temperature     273
_cell_special_details
;
;
_exptl_crystal_description     'block'
_exptl_crystal_colour     'colourless'
_exptl_crystal_size_max     0.30
_exptl_crystal_size_mid     0.25
_exptl_crystal_size_min     0.20
_exptl_crystal_size_rad     ?
_exptl_crystal_density_diffrn     1.309
_exptl_crystal_density_meas     ?
_exptl_crystal_density_method     'Not Measured'
_exptl_crystal_F_000     912
_exptl_absorpt_coefficient_mu     0.173
_exptl_absorpt_correction_type     none
_exptl_absorpt_process_details     ?
_exptl_absorpt_correction_T_min     ?
_exptl_absorpt_correction_T_max     ?
_exptl_special_details
;
;
_diffrn_ambient_temperature     273
_diffrn_radiation_type     'MoK\a'
_diffrn_radiation_wavelength     0.71073
_diffrn_radiation_source     ?
_diffrn_radiation_monochromator     ?
_diffrn_measurement_device_type     'Bruker APEXII CCD area-detector'
_diffrn_measurement_method     '\w and \f scans'
_diffrn_detector_area_resol_mean     ?
_diffrn_reflns_number     18748
_diffrn_reflns_av_R_equivalents     0.0288
_diffrn_reflns_av_sigmaI/netI     0.0436
_diffrn_reflns_theta_min     1.70
_diffrn_reflns_theta_max     25.00
_diffrn_reflns_theta_full     25.00
_diffrn_measured_fraction_theta_max     0.994
_diffrn_measured_fraction_theta_full     0.994
_diffrn_reflns_limit_h_min     -12
_diffrn_reflns_limit_h_max     12
_diffrn_reflns_limit_k_min     -15
_diffrn_reflns_limit_k_max     15
_diffrn_reflns_limit_l_min     -20
_diffrn_reflns_limit_l_max     20
_diffrn_reflns_reduction_process
;
;
_refine_special_details
;
Refinement on <i>F</i>^2^ for ALL reflections except those flagged by the user
for potential systematic errors. Weighted <i>R</i>-factors <i>wR</i> and all
goodnesses of fit <i>S</i> are based on <i>F</i>^2^, conventional
<i>R</i>-factors <i>R</i> are based on <i>F</i>, with <i>F</i> set to zero for
negative <i>F</i>^2^. The observed criterion of <i>F</i>^2^ > \s(<i>F</i>^2^)
is used only for calculating -<i>R</i>-factor-obs <i>etc</i>. and is not
relevant to the choice of reflections for refinement. <i>R</i>-factors based
on <i>F</i>^2^ are statistically about twice as large as those based on
<i>F</i>, and <i>R</i>-factors based on ALL data will be even larger.
;
_reflns_number_total     7768
_reflns_number_gt     5447
_reflns_threshold_expression     I>2\s(I)
_refine_ls_structure_factor_coef     Fsqd
_refine_ls_matrix_type     full
_refine_ls_R_factor_all     0.0749
_refine_ls_R_factor_gt     0.0488
_refine_ls_wR_factor_gt     0.1175
_refine_ls_wR_factor_ref     0.1329
_refine_ls_goodness_of_fit_ref     1.024
_refine_ls_restrained_S_all     1.024
_refine_ls_number_reflns     7768
_refine_ls_number_parameters     579
_refine_ls_number_restraints     0
_refine_ls_number_constraints     ?
_refine_ls_hydrogen_treatment     constr
_refine_ls_weighting_scheme     calc
_refine_ls_weighting_details
         'calc w=1/[\s^2^(Fo^2^)+(0.0689P)^2^]         where P=(Fo^2^+2Fc^2^)/3'
_atom_sites_solution_hydrogens     geom
_atom_sites_solution_primary     direct
_atom_sites_solution_secondary     difmap
_refine_ls_shift/su_max     0.000
_refine_ls_shift/su_mean     0.000
_refine_diff_density_max     0.204
_refine_diff_density_min     -0.194
_refine_ls_extinction_method     'none'
_refine_ls_abs_structure_details     ?
_refine_ls_abs_structure_Flack     .
loop_
    _atom_type_symbol
    _atom_type_description
    _atom_type_scat_dispersion_real
    _atom_type_scat_dispersion_imag
    _atom_type_scat_source
    S S 0.1246 0.1234 'International Tables Vol C Tables 4.2.6.8 and 6.1.1.4'
    O O 0.0106 0.0060 'International Tables Vol C Tables 4.2.6.8 and 6.1.1.4'
    N N 0.0061 0.0033 'International Tables Vol C Tables 4.2.6.8 and 6.1.1.4'
    H H 0.0000 0.0000 'International Tables Vol C Tables 4.2.6.8 and 6.1.1.4'
    C C 0.0033 0.0016 'International Tables Vol C Tables 4.2.6.8 and 6.1.1.4'
_computing_data_collection     'APEX2 (Bruker, 2009)'
_computing_cell_refinement     'SAINT (Bruker, 2009)'
_computing_data_reduction     'SAINT (Bruker, 2009)'
_computing_structure_solution     'SHELXS97 (Sheldrick, 2008)'
_computing_structure_refinement     'SHELXL97 (Sheldrick, 2008)'
_computing_molecular_graphics     'PLATON (Spek, 2009)'
_computing_publication_material     'SHELXL97 (Sheldrick, 2008)'
loop_
    _atom_site_type_symbol
    _atom_site_label
    _atom_site_fract_x
    _atom_site_fract_y
    _atom_site_fract_z
    _atom_site_U_iso_or_equiv
    _atom_site_thermal_displace_type
    _atom_site_calc_flag
    _atom_site_refinement_flags
    _atom_site_occupancy
    S S1A 0.77966(6) 0.57443(5) 0.11413(3) 0.0486(2) Uani . . 1.000
    O O1A 0.52592(17) 0.57319(15) 0.14214(10) 0.0696(7) Uani . . 1.000
    N N1A 0.24119(19) 0.51919(16) 0.32617(11) 0.0509(7) Uani . . 1.000
    N N2A 0.3029(2) 0.40699(16) 0.34827(11) 0.0528(7) Uani . . 1.000
    N N3 0.66483(18) 0.44976(15) 0.23031(10) 0.0459(7) Uani . . 1.000
    N N4A 0.89440(19) 0.40837(15) 0.21844(10) 0.0479(7) Uani . . 1.000
    N N5A 0.99500(19) 0.44439(16) 0.17621(11) 0.0491(7) Uani . . 1.000
    C C1A 0.4177(2) 0.38576(19) 0.30667(13) 0.0470(8) Uani . . 1.000
    C C2A 0.4297(2) 0.48482(19) 0.25603(13) 0.0471(8) Uani . . 1.000
    C C3A 0.3132(2) 0.5683(2) 0.26966(13) 0.0503(8) Uani . . 1.000
    C C4A 0.2660(3) 0.6889(2) 0.23304(15) 0.0661(10) Uani . . 1.000
    C C5A 0.1144(2) 0.5672(2) 0.36390(13) 0.0520(9) Uani . . 1.000
    C C6A 0.0175(3) 0.5179(2) 0.36746(15) 0.0643(10) Uani . . 1.000
    C C7A -0.1019(3) 0.5587(3) 0.40836(18) 0.0775(11) Uani . . 1.000
    C C8A -0.1239(3) 0.6480(3) 0.44329(18) 0.0830(14) Uani . . 1.000
    C C9A -0.0278(3) 0.6974(3) 0.43862(17) 0.0834(12) Uani . . 1.000
    C C10A 0.0925(3) 0.6563(2) 0.39990(16) 0.0691(11) Uani . . 1.000
    C C11A 0.5030(2) 0.26915(19) 0.31428(14) 0.0474(8) Uani . . 1.000
    C C12A 0.5017(3) 0.1949(2) 0.38506(15) 0.0585(10) Uani . . 1.000
    C C13A 0.5736(3) 0.0835(2) 0.39154(18) 0.0745(11) Uani . . 1.000
    C C14A 0.6473(3) 0.0437(3) 0.3285(2) 0.0820(13) Uani . . 1.000
    C C15A 0.6500(3) 0.1148(2) 0.25814(19) 0.0734(12) Uani . . 1.000
    C C16A 0.5786(2) 0.2267(2) 0.25111(15) 0.0580(9) Uani . . 1.000
    C C17A 0.5401(2) 0.5061(2) 0.20410(14) 0.0495(8) Uani . . 1.000
    C C18A 0.7777(2) 0.46898(18) 0.19296(12) 0.0417(7) Uani . . 1.000
    C C19A 0.9504(2) 0.53004(18) 0.12061(13) 0.0438(8) Uani . . 1.000
    C C20A 1.0379(2) 0.58313(18) 0.06721(12) 0.0440(8) Uani . . 1.000
    C C21A 1.1676(3) 0.5616(2) 0.08475(15) 0.0591(9) Uani . . 1.000
    C C22A 1.2503(3) 0.6097(2) 0.03406(16) 0.0716(11) Uani . . 1.000
    C C23A 1.2041(3) 0.6815(2) -0.03456(16) 0.0662(11) Uani . . 1.000
    C C24A 1.0754(3) 0.7045(2) -0.05280(14) 0.0587(10) Uani . . 1.000
    C C25A 0.9926(3) 0.65537(19) -0.00233(13) 0.0532(8) Uani . . 1.000
    S S2B 0.81627(7) 0.14175(5) 0.48058(3) 0.0537(2) Uani . . 1.000
    O O2B 0.98933(19) 0.01874(14) 0.37824(9) 0.0678(7) Uani . . 1.000
    N N6B 1.2354(2) 0.11455(16) 0.16431(11) 0.0509(7) Uani . . 1.000
    N N7B 1.1838(2) 0.04476(16) 0.14004(11) 0.0523(7) Uani . . 1.000
    N N8B 0.91824(19) 0.20392(15) 0.33307(10) 0.0487(7) Uani . . 1.000
    N N9B 0.7403(2) 0.33063(16) 0.38824(10) 0.0525(7) Uani . . 1.000
    N N10B 0.6575(2) 0.34209(16) 0.45472(11) 0.0539(7) Uani . . 1.000
    C C26B 1.0909(2) 0.02892(18) 0.19482(13) 0.0458(8) Uani . . 1.000
    C C27B 1.0831(2) 0.08937(18) 0.25492(12) 0.0447(8) Uani . . 1.000
    C C28B 1.1771(2) 0.14337(19) 0.23367(13) 0.0482(8) Uani . . 1.000
    C C29B 1.2217(3) 0.2113(2) 0.27610(15) 0.0650(10) Uani . . 1.000
    C C30B 1.3427(3) 0.1439(2) 0.11818(14) 0.0557(9) Uani . . 1.000
    C C31B 1.4489(3) 0.0614(3) 0.09391(16) 0.0724(11) Uani . . 1.000
    C C32B 1.5488(3) 0.0908(3) 0.04525(18) 0.0907(14) Uani . . 1.000
    C C33B 1.5409(4) 0.2004(4) 0.02129(18) 0.0925(16) Uani . . 1.000
    C C34B 1.4365(4) 0.2816(3) 0.04664(18) 0.0860(16) Uani . . 1.000
    C C35B 1.3356(3) 0.2547(2) 0.09550(16) 0.0695(11) Uani . . 1.000
    C C36B 1.0101(2) -0.03876(18) 0.18330(14) 0.0481(8) Uani . . 1.000
    C C37B 0.9612(3) -0.10363(19) 0.24491(15) 0.0565(9) Uani . . 1.000
    C C38B 0.8893(3) -0.1677(2) 0.23079(18) 0.0686(11) Uani . . 1.000
    C C39B 0.8640(3) -0.1672(2) 0.1564(2) 0.0827(12) Uani . . 1.000
    C C40B 0.9107(4) -0.1026(3) 0.09536(19) 0.1041(18) Uani . . 1.000
    C C41B 0.9826(3) -0.0384(3) 0.10839(16) 0.0852(13) Uani . . 1.000
    C C42B 0.9947(2) 0.09754(19) 0.32675(13) 0.0474(8) Uani . . 1.000
    C C43B 0.8266(2) 0.23077(19) 0.39388(12) 0.0450(8) Uani . . 1.000
    C C44B 0.6846(2) 0.25151(19) 0.50738(13) 0.0484(8) Uani . . 1.000
    C C45B 0.6065(3) 0.2402(2) 0.58222(13) 0.0524(9) Uani . . 1.000
    C C46B 0.6323(3) 0.1389(2) 0.63370(15) 0.0765(11) Uani . . 1.000
    C C47B 0.5571(4) 0.1274(3) 0.70274(17) 0.0940(14) Uani . . 1.000
    C C48B 0.4564(3) 0.2173(3) 0.72158(17) 0.0841(13) Uani . . 1.000
    C C49B 0.4298(3) 0.3172(3) 0.67167(17) 0.0773(11) Uani . . 1.000
    C C50B 0.5042(3) 0.3306(2) 0.60176(15) 0.0676(11) Uani . . 1.000
    H H6A 0.17840 0.70790 0.21520 0.0990 Uiso calc R 1.000
    H H6B 0.32520 0.70370 0.18920 0.0990 Uiso calc R 1.000
    H H6C 0.26380 0.73310 0.27100 0.0990 Uiso calc R 1.000
    H H8 0.03230 0.45780 0.34260 0.0770 Uiso calc R 1.000
    H H9 -0.16740 0.52520 0.41200 0.0930 Uiso calc R 1.000
    H H10 -0.20460 0.67550 0.47050 0.1000 Uiso calc R 1.000
    H H11 -0.04420 0.75920 0.46180 0.1000 Uiso calc R 1.000
    H H12 0.15870 0.68860 0.39810 0.0830 Uiso calc R 1.000
    H H14 0.45160 0.22100 0.42840 0.0700 Uiso calc R 1.000
    H H15 0.57220 0.03490 0.43930 0.0890 Uiso calc R 1.000
    H H16 0.69560 -0.03180 0.33340 0.0980 Uiso calc R 1.000
    H H17 0.70010 0.08760 0.21510 0.0880 Uiso calc R 1.000
    H H18 0.58100 0.27460 0.20320 0.0700 Uiso calc R 1.000
    H H21 0.67280 0.39960 0.27240 0.0550 Uiso calc R 1.000
    H H28 1.19930 0.51400 0.13130 0.0710 Uiso calc R 1.000
    H H29 1.33780 0.59380 0.04620 0.0860 Uiso calc R 1.000
    H H30 1.26010 0.71440 -0.06850 0.0790 Uiso calc R 1.000
    H H31 1.04400 0.75300 -0.09910 0.0700 Uiso calc R 1.000
    H H32 0.90560 0.67080 -0.01500 0.0640 Uiso calc R 1.000
    H H38A 1.31680 0.19090 0.27100 0.0970 Uiso calc R 1.000
    H H38B 1.19340 0.19780 0.33060 0.0970 Uiso calc R 1.000
    H H38C 1.18360 0.28920 0.25410 0.0970 Uiso calc R 1.000
    H H40 1.45380 -0.01330 0.10990 0.0870 Uiso calc R 1.000
    H H41 1.62190 0.03540 0.02880 0.1090 Uiso calc R 1.000
    H H42 1.60730 0.21950 -0.01250 0.1110 Uiso calc R 1.000
    H H43 1.43280 0.35600 0.03100 0.1030 Uiso calc R 1.000
    H H44 1.26400 0.31040 0.11280 0.0840 Uiso calc R 1.000
    H H46 0.97670 -0.10430 0.29620 0.0680 Uiso calc R 1.000
    H H47 0.85770 -0.21180 0.27280 0.0820 Uiso calc R 1.000
    H H48 0.81530 -0.21050 0.14750 0.0990 Uiso calc R 1.000
    H H49 0.89380 -0.10180 0.04430 0.1250 Uiso calc R 1.000
    H H50 1.01310 0.00590 0.06590 0.1020 Uiso calc R 1.000
    H H53 0.92810 0.25770 0.29660 0.0580 Uiso calc R 1.000
    H H60 0.70160 0.07760 0.62150 0.0920 Uiso calc R 1.000
    H H61 0.57490 0.05850 0.73660 0.1130 Uiso calc R 1.000
    H H62 0.40610 0.21000 0.76860 0.1010 Uiso calc R 1.000
    H H63 0.36030 0.37790 0.68460 0.0930 Uiso calc R 1.000
    H H64 0.48530 0.39990 0.56820 0.0810 Uiso calc R 1.000
loop_
    _atom_site_aniso_label
    _atom_site_aniso_U_11
    _atom_site_aniso_U_22
    _atom_site_aniso_U_33
    _atom_site_aniso_U_12
    _atom_site_aniso_U_13
    _atom_site_aniso_U_23
    S1A 0.0405(4) 0.0475(3) 0.0524(4) -0.0139(3) -0.0025(3) 0.0014(3)
    O1A 0.0463(11) 0.0901(13) 0.0533(10) -0.0160(10) -0.0047(8) 0.0176(10)
    N1A 0.0368(12) 0.0560(12) 0.0572(12) -0.0135(10) 0.0044(10) -0.0114(10)
    N2A 0.0436(13) 0.0564(13) 0.0590(12) -0.0181(10) 0.0026(10) -0.0117(10)
    N3 0.0370(12) 0.0490(11) 0.0457(11) -0.0141(9) -0.0006(9) 0.0031(9)
    N4A 0.0367(12) 0.0549(12) 0.0480(11) -0.0161(10) 0.0002(9) -0.0001(9)
    N5A 0.0383(12) 0.0568(12) 0.0491(11) -0.0169(10) -0.0009(9) -0.0019(9)
    C1A 0.0371(14) 0.0562(15) 0.0488(13) -0.0160(12) 0.0014(11) -0.0127(11)
    C2A 0.0359(14) 0.0560(14) 0.0469(13) -0.0129(12) -0.0020(11) -0.0073(11)
    C3A 0.0382(15) 0.0602(15) 0.0510(14) -0.0165(13) 0.0003(11) -0.0078(12)
    C4A 0.0471(17) 0.0640(17) 0.0733(17) -0.0092(13) 0.0051(13) -0.0028(14)
    C5A 0.0379(15) 0.0636(16) 0.0512(14) -0.0147(13) 0.0033(11) -0.0098(12)
    C6A 0.0460(17) 0.0695(17) 0.0750(18) -0.0179(14) 0.0012(14) -0.0122(14)
    C7A 0.0440(18) 0.088(2) 0.091(2) -0.0201(16) 0.0068(16) -0.0051(18)
    C8A 0.052(2) 0.102(3) 0.078(2) -0.0100(19) 0.0187(16) -0.0174(19)
    C9A 0.073(2) 0.096(2) 0.080(2) -0.0194(19) 0.0174(18) -0.0381(18)
    C10A 0.0551(19) 0.086(2) 0.0730(18) -0.0249(16) 0.0054(15) -0.0305(16)
    C11A 0.0368(14) 0.0545(14) 0.0565(14) -0.0194(12) -0.0008(11) -0.0151(12)
    C12A 0.0505(17) 0.0624(17) 0.0636(16) -0.0209(14) 0.0003(13) -0.0111(13)
    C13A 0.070(2) 0.0608(18) 0.085(2) -0.0195(16) -0.0054(17) 0.0006(16)
    C14A 0.068(2) 0.0597(18) 0.113(3) -0.0102(16) 0.000(2) -0.0242(19)
    C15A 0.063(2) 0.073(2) 0.087(2) -0.0178(16) 0.0095(16) -0.0350(17)
    C16A 0.0479(16) 0.0666(17) 0.0635(16) -0.0202(14) 0.0009(13) -0.0197(13)
    C17A 0.0414(15) 0.0566(14) 0.0475(14) -0.0156(12) -0.0015(11) -0.0040(12)
    C18A 0.0385(14) 0.0443(12) 0.0424(12) -0.0143(11) 0.0008(10) -0.0083(10)
    C19A 0.0433(14) 0.0446(13) 0.0457(13) -0.0168(11) -0.0011(11) -0.0094(11)
    C20A 0.0438(15) 0.0434(12) 0.0496(13) -0.0196(11) 0.0011(11) -0.0117(10)
    C21A 0.0543(17) 0.0670(16) 0.0601(16) -0.0306(14) -0.0089(13) 0.0003(13)
    C22A 0.0560(19) 0.091(2) 0.0782(19) -0.0424(17) -0.0053(15) -0.0063(16)
    C23A 0.069(2) 0.0742(18) 0.0649(17) -0.0431(16) 0.0078(15) -0.0071(14)
    C24A 0.069(2) 0.0554(15) 0.0523(15) -0.0265(14) -0.0017(13) -0.0018(12)
    C25A 0.0500(16) 0.0549(14) 0.0536(14) -0.0189(13) -0.0047(12) -0.0034(12)
    S2B 0.0580(4) 0.0537(4) 0.0400(3) -0.0105(3) -0.0003(3) -0.0026(3)
    O2B 0.0840(14) 0.0523(10) 0.0497(10) -0.0100(10) 0.0055(9) 0.0026(8)
    N6B 0.0495(13) 0.0572(12) 0.0518(12) -0.0250(11) 0.0016(10) -0.0118(10)
    N7B 0.0555(14) 0.0553(12) 0.0515(12) -0.0261(11) 0.0042(10) -0.0120(10)
    N8B 0.0518(13) 0.0473(11) 0.0406(10) -0.0137(10) 0.0008(9) -0.0002(9)
    N9B 0.0555(14) 0.0518(12) 0.0420(11) -0.0106(11) 0.0018(10) -0.0047(9)
    N10B 0.0561(14) 0.0562(12) 0.0444(11) -0.0126(11) 0.0021(10) -0.0105(10)
    C26B 0.0481(15) 0.0430(13) 0.0449(13) -0.0149(11) -0.0002(11) -0.0063(10)
    C27B 0.0438(15) 0.0433(12) 0.0425(12) -0.0098(11) -0.0035(11) -0.0046(10)
    C28B 0.0430(15) 0.0532(14) 0.0471(13) -0.0141(12) -0.0046(11) -0.0078(11)
    C29B 0.0605(18) 0.0777(18) 0.0663(17) -0.0273(15) -0.0106(14) -0.0209(14)
    C30B 0.0530(17) 0.0725(18) 0.0487(14) -0.0323(15) -0.0037(12) -0.0058(13)
    C31B 0.070(2) 0.085(2) 0.0674(18) -0.0339(18) 0.0174(15) -0.0222(16)
    C32B 0.073(2) 0.131(3) 0.083(2) -0.050(2) 0.0238(18) -0.039(2)
    C33B 0.094(3) 0.140(3) 0.072(2) -0.082(3) 0.0101(19) -0.016(2)
    C34B 0.094(3) 0.103(3) 0.077(2) -0.065(2) -0.012(2) 0.0075(19)
    C35B 0.065(2) 0.0750(19) 0.0731(18) -0.0354(16) -0.0157(15) 0.0036(15)
    C36B 0.0483(15) 0.0417(13) 0.0556(14) -0.0168(11) 0.0073(12) -0.0134(11)
    C37B 0.0570(17) 0.0470(14) 0.0613(15) -0.0164(13) 0.0075(13) -0.0082(12)
    C38B 0.0621(19) 0.0520(16) 0.091(2) -0.0262(14) 0.0218(16) -0.0141(15)
    C39B 0.092(2) 0.081(2) 0.102(2) -0.0551(19) 0.029(2) -0.0482(19)
    C40B 0.148(4) 0.136(3) 0.076(2) -0.100(3) 0.022(2) -0.047(2)
    C41B 0.127(3) 0.106(2) 0.0583(17) -0.085(2) 0.0142(17) -0.0237(16)
    C42B 0.0473(15) 0.0507(14) 0.0413(13) -0.0129(12) -0.0072(11) -0.0043(11)
    C43B 0.0450(15) 0.0500(14) 0.0387(12) -0.0142(12) -0.0022(11) -0.0073(10)
    C44B 0.0515(16) 0.0536(14) 0.0397(12) -0.0157(12) -0.0042(11) -0.0090(11)
    C45B 0.0513(16) 0.0632(16) 0.0434(13) -0.0184(13) -0.0024(12) -0.0116(12)
    C46B 0.081(2) 0.0732(19) 0.0565(17) -0.0116(17) 0.0165(15) -0.0057(14)
    C47B 0.100(3) 0.097(2) 0.0641(19) -0.025(2) 0.0201(19) 0.0038(17)
    C48B 0.071(2) 0.123(3) 0.0550(17) -0.034(2) 0.0165(16) -0.0164(19)
    C49B 0.057(2) 0.103(2) 0.0642(18) -0.0075(18) 0.0030(15) -0.0323(18)
    C50B 0.065(2) 0.0756(19) 0.0543(16) -0.0101(16) -0.0016(14) -0.0168(14)
_geom_special_details
;
Bond distances, angles <i>etc</i>. have been calculated using the rounded
fractional coordinates. All su's are estimated from the variances of the
(full) variance-covariance matrix. The cell e.s.d.'s are taken into account in
the estimation of distances, angles and torsion angles
;
loop_
    _geom_bond_atom_site_label_1
    _geom_bond_atom_site_label_2
    _geom_bond_site_symmetry_1
    _geom_bond_site_symmetry_2
    _geom_bond_distance
    _geom_bond_publ_flag
    S1A C18A . . 1.717(2) no
    S1A C19A . . 1.732(2) no
    S2B C43B . . 1.707(2) no
    S2B C44B . . 1.733(2) no
    O1A C17A . . 1.220(3) no
    O2B C42B . . 1.215(3) no
    N1A C5A . . 1.433(3) no
    N1A N2A . . 1.366(3) no
    N1A C3A . . 1.356(3) no
    N2A C1A . . 1.324(3) no
    N3 C17A . . 1.370(3) no
    N3 C18A . . 1.372(3) no
    N4A C18A . . 1.304(3) no
    N4A N5A . . 1.382(3) no
    N5A C19A . . 1.299(3) no
    N3 H21 . . 0.8600 no
    N6B C28B . . 1.361(3) no
    N6B N7B . . 1.364(3) no
    N6B C30B . . 1.429(4) no
    N7B C26B . . 1.327(3) no
    N8B C42B . . 1.365(3) no
    N8B C43B . . 1.373(3) no
    N9B C43B . . 1.303(3) no
    N9B N10B . . 1.374(3) no
    N10B C44B . . 1.292(3) no
    N8B H53 . . 0.8600 no
    C1A C2A . . 1.424(3) no
    C1A C11A . . 1.464(3) no
    C2A C17A . . 1.462(3) no
    C2A C3A . . 1.383(3) no
    C3A C4A . . 1.487(3) no
    C5A C6A . . 1.377(4) no
    C5A C10A . . 1.371(4) no
    C6A C7A . . 1.381(5) no
    C7A C8A . . 1.361(5) no
    C8A C9A . . 1.368(5) no
    C9A C10A . . 1.371(5) no
    C11A C12A . . 1.392(3) no
    C11A C16A . . 1.386(3) no
    C12A C13A . . 1.374(4) no
    C13A C14A . . 1.364(5) no
    C14A C15A . . 1.368(5) no
    C15A C16A . . 1.377(4) no
    C19A C20A . . 1.468(3) no
    C20A C25A . . 1.389(3) no
    C20A C21A . . 1.381(4) no
    C21A C22A . . 1.375(4) no
    C22A C23A . . 1.377(4) no
    C23A C24A . . 1.371(5) no
    C24A C25A . . 1.381(4) no
    C4A H6C . . 0.9600 no
    C4A H6B . . 0.9600 no
    C4A H6A . . 0.9600 no
    C6A H8 . . 0.9300 no
    C7A H9 . . 0.9300 no
    C8A H10 . . 0.9300 no
    C9A H11 . . 0.9300 no
    C10A H12 . . 0.9300 no
    C12A H14 . . 0.9300 no
    C13A H15 . . 0.9300 no
    C14A H16 . . 0.9300 no
    C15A H17 . . 0.9300 no
    C16A H18 . . 0.9300 no
    C21A H28 . . 0.9300 no
    C22A H29 . . 0.9300 no
    C23A H30 . . 0.9300 no
    C24A H31 . . 0.9300 no
    C25A H32 . . 0.9300 no
    C26B C27B . . 1.420(3) no
    C26B C36B . . 1.478(3) no
    C27B C42B . . 1.476(3) no
    C27B C28B . . 1.380(3) no
    C28B C29B . . 1.485(4) no
    C30B C31B . . 1.369(4) no
    C30B C35B . . 1.379(4) no
    C31B C32B . . 1.385(5) no
    C32B C33B . . 1.364(6) no
    C33B C34B . . 1.357(6) no
    C34B C35B . . 1.382(5) no
    C36B C41B . . 1.376(4) no
    C36B C37B . . 1.377(4) no
    C37B C38B . . 1.380(4) no
    C38B C39B . . 1.359(5) no
    C39B C40B . . 1.358(5) no
    C40B C41B . . 1.375(5) no
    C44B C45B . . 1.469(3) no
    C45B C50B . . 1.380(4) no
    C45B C46B . . 1.380(3) no
    C46B C47B . . 1.374(4) no
    C47B C48B . . 1.364(5) no
    C48B C49B . . 1.354(5) no
    C49B C50B . . 1.384(4) no
    C29B H38A . . 0.9600 no
    C29B H38B . . 0.9600 no
    C29B H38C . . 0.9600 no
    C31B H40 . . 0.9300 no
    C32B H41 . . 0.9300 no
    C33B H42 . . 0.9300 no
    C34B H43 . . 0.9300 no
    C35B H44 . . 0.9300 no
    C37B H46 . . 0.9300 no
    C38B H47 . . 0.9300 no
    C39B H48 . . 0.9300 no
    C40B H49 . . 0.9300 no
    C41B H50 . . 0.9300 no
    C46B H60 . . 0.9300 no
    C47B H61 . . 0.9300 no
    C48B H62 . . 0.9300 no
    C49B H63 . . 0.9300 no
    C50B H64 . . 0.9300 no
loop_
    _geom_contact_atom_site_label_1
    _geom_contact_atom_site_label_2
    _geom_contact_distance
    _geom_contact_site_symmetry_1
    _geom_contact_site_symmetry_2
    _geom_contact_publ_flag
    S1A O1A 2.704(2) . . no
    S1A N5A 2.557(2) . . no
    S1A C34B 3.626(4) . 2_765 no
    S2B O2B 3.2950(19) . 2_756 no
    S2B N10B 2.555(2) . . no
    S2B O2B 2.7580(19) . . no
    S2B C13A 3.545(3) . . no
    S1A H48 3.1100 . 1_565 no
    S1A H32 2.7600 . . no
    S2B H60 2.7000 . . no
    O1A S1A 2.704(2) . . no
    O1A C4A 3.107(3) . . no
    O2B S2B 2.7580(19) . . no
    O2B S2B 3.2950(19) . 2_756 no
    O2B C37B 3.184(3) . . no
    O1A H6B 2.4200 . . no
    O1A H29 2.6900 . 1_455 no
    O2B H46 2.4100 . . no
    N2A C29B 3.450(3) . 1_455 no
    N3 C11A 3.346(3) . . no
    N3 C16A 3.249(3) . . no
    N3 N9B 2.916(3) . . no
    N4A S1A 2.5522(19) . . no
    N4A N8B 2.902(3) . . no
    N5A S1A 2.557(2) . . no
    N5A C29B 3.443(3) . . no
    N8B N4A 2.902(3) . . no
    N8B C29B 3.304(4) . . no
    N9B N3 2.916(3) . . no
    N9B S2B 2.549(2) . . no
    N9B C11A 3.373(3) . . no
    N10B S2B 2.555(2) . . no
    N10B C12A 3.397(4) . . no
    N2A H14 2.6100 . . no
    N2A H8 2.7600 . . no
    N3 H63 2.8600 . 2_666 no
    N3 H18 2.8500 . . no
    N4A H53 2.0700 . . no
    N5A H28 2.6100 . . no
    N5A H38C 2.5900 . . no
    N6B H61 2.8700 . 2_756 no
    N7B H31 2.9400 . 2_765 no
    N7B H40 2.7400 . . no
    N7B H50 2.6000 . . no
    N8B H38B 2.9100 . . no
    N9B H21 2.1300 . . no
    N10B H64 2.5900 . . no
    C4A C10A 3.282(4) . . no
    C4A C37B 3.476(4) . 1_465 no
    C4A O1A 3.107(3) . . no
    C10A C4A 3.282(4) . . no
    C11A N9B 3.373(3) . . no
    C11A N3 3.346(3) . . no
    C11A C29B 3.508(4) . 1_455 no
    C12A N10B 3.397(4) . . no
    C12A C44B 3.410(4) . . no
    C13A S2B 3.545(3) . . no
    C14A C37B 3.571(5) . . no
    C15A C37B 3.592(4) . . no
    C16A C17A 3.419(4) . . no
    C16A N3 3.249(3) . . no
    C17A C16A 3.419(4) . . no
    C17A C49B 3.590(4) . 2_666 no
    C18A C24A 3.548(3) . 2_765 no
    C19A C24A 3.592(3) . 2_765 no
    C19A C25A 3.358(3) . 2_765 no
    C23A C33B 3.599(6) . 2_865 no
    C24A C18A 3.548(3) . 2_765 no
    C24A C19A 3.592(3) . 2_765 no
    C25A C19A 3.358(3) . 2_765 no
    C29B C35B 3.239(4) . . no
    C29B N2A 3.450(3) . 1_655 no
    C29B N5A 3.443(3) . . no
    C29B C11A 3.508(4) . 1_655 no
    C29B N8B 3.304(4) . . no
    C31B C32B 3.441(5) . 2_855 no
    C32B C31B 3.441(5) . 2_855 no
    C32B C32B 3.577(5) . 2_855 no
    C33B C23A 3.599(6) . 2_865 no
    C34B S1A 3.626(4) . 2_765 no
    C35B C29B 3.239(4) . . no
    C37B C15A 3.592(4) . . no
    C37B C14A 3.571(5) . . no
    C37B C4A 3.476(4) . 1_645 no
    C37B O2B 3.184(3) . . no
    C37B C42B 3.366(4) . . no
    C42B C37B 3.366(4) . . no
    C44B C12A 3.410(4) . . no
    C49B C17A 3.590(4) . 2_666 no
    C1A H21 2.7800 . . no
    C2A H18 2.9400 . . no
    C3A H12 3.0100 . . no
    C4A H12 2.9700 . . no
    C5A H6A 2.9800 . . no
    C10A H6C 2.9400 . . no
    C11A H21 2.8100 . . no
    C11A H38A 2.7600 . 1_455 no
    C12A H38A 3.0000 . 1_455 no
    C16A H38A 2.9600 . 1_455 no
    C16A H21 2.8500 . . no
    C17A H6B 2.7900 . . no
    C17A H18 2.8800 . . no
    C18A H53 2.9900 . . no
    C21A H44 3.0100 . . no
    C22A H42 3.0200 . 2_865 no
    C23A H42 3.0000 . 2_865 no
    C26B H31 2.9400 . 2_765 no
    C27B H46 3.0000 . . no
    C28B H44 2.9800 . . no
    C28B H61 3.0400 . 2_756 no
    C28B H53 2.8000 . . no
    C29B H44 2.9100 . . no
    C29B H53 2.9900 . . no
    C30B H38A 2.8300 . . no
    C31B H61 3.0500 . 2_756 no
    C31B H41 2.9900 . 2_855 no
    C32B H40 3.1000 . 2_855 no
    C33B H30 2.9700 . 2_865 no
    C35B H32 2.8700 . 2_765 no
    C35B H38C 3.0800 . . no
    C35B H38A 3.0000 . . no
    C37B H16 3.0200 . . no
    C37B H17 3.0600 . . no
    C37B H6A 2.8400 . 1_645 no
    C38B H16 2.9400 . . no
    C38B H6A 2.9800 . 1_645 no
    C40B H50 2.9600 . 2_755 no
    C41B H50 2.9800 . 2_755 no
    C42B H46 2.8500 . . no
    C42B H38B 2.8500 . . no
    C43B H21 2.9000 . . no
    C44B H12 2.8700 . 2_666 no
    C45B H12 3.0300 . 2_666 no
    H6A C38B 2.9800 . 1_465 no
    H6A C5A 2.9800 . . no
    H6A C37B 2.8400 . 1_465 no
    H6B O1A 2.4200 . . no
    H6B C17A 2.7900 . . no
    H6C C10A 2.9400 . . no
    H6C H12 2.4100 . . no
    H8 N2A 2.7600 . . no
    H12 C44B 2.8700 . 2_666 no
    H12 C45B 3.0300 . 2_666 no
    H12 H6C 2.4100 . . no
    H12 C3A 3.0100 . . no
    H12 C4A 2.9700 . . no
    H14 N2A 2.6100 . . no
    H16 C38B 2.9400 . . no
    H16 C37B 3.0200 . . no
    H17 C37B 3.0600 . . no
    H18 C17A 2.8800 . . no
    H18 N3 2.8500 . . no
    H18 C2A 2.9400 . . no
    H21 C1A 2.7800 . . no
    H21 C11A 2.8100 . . no
    H21 N9B 2.1300 . . no
    H21 C43B 2.9000 . . no
    H21 C16A 2.8500 . . no
    H28 N5A 2.6100 . . no
    H28 H44 2.5700 . . no
    H29 O1A 2.6900 . 1_655 no
    H30 C33B 2.9700 . 2_865 no
    H30 H42 2.5700 . 2_865 no
    H31 N7B 2.9400 . 2_765 no
    H31 C26B 2.9400 . 2_765 no
    H32 H44 2.5600 . 2_765 no
    H32 S1A 2.7600 . . no
    H32 C35B 2.8700 . 2_765 no
    H38A C11A 2.7600 . 1_655 no
    H38A C12A 3.0000 . 1_655 no
    H38A C16A 2.9600 . 1_655 no
    H38A C30B 2.8300 . . no
    H38A C35B 3.0000 . . no
    H38B N8B 2.9100 . . no
    H38B C42B 2.8500 . . no
    H38C N5A 2.5900 . . no
    H38C C35B 3.0800 . . no
    H38C H44 2.5000 . . no
    H40 N7B 2.7400 . . no
    H40 C32B 3.1000 . 2_855 no
    H41 C31B 2.9900 . 2_855 no
    H42 C22A 3.0200 . 2_865 no
    H42 C23A 3.0000 . 2_865 no
    H42 H30 2.5700 . 2_865 no
    H44 C21A 3.0100 . . no
    H44 C28B 2.9800 . . no
    H44 C29B 2.9100 . . no
    H44 H28 2.5700 . . no
    H44 H38C 2.5000 . . no
    H44 H32 2.5600 . 2_765 no
    H46 O2B 2.4100 . . no
    H46 C27B 3.0000 . . no
    H46 C42B 2.8500 . . no
    H48 S1A 3.1100 . 1_545 no
    H49 H50 2.3600 . 2_755 no
    H50 N7B 2.6000 . . no
    H50 C40B 2.9600 . 2_755 no
    H50 C41B 2.9800 . 2_755 no
    H50 H49 2.3600 . 2_755 no
    H50 H50 2.4000 . 2_755 no
    H53 N4A 2.0700 . . no
    H53 C18A 2.9900 . . no
    H53 C28B 2.8000 . . no
    H53 C29B 2.9900 . . no
    H60 S2B 2.7000 . . no
    H61 N6B 2.8700 . 2_756 no
    H61 C28B 3.0400 . 2_756 no
    H61 C31B 3.0500 . 2_756 no
    H63 N3 2.8600 . 2_666 no
    H64 N10B 2.5900 . . no
loop_
    _geom_angle_atom_site_label_1
    _geom_angle_atom_site_label_2
    _geom_angle_atom_site_label_3
    _geom_angle_site_symmetry_1
    _geom_angle_site_symmetry_2
    _geom_angle_site_symmetry_3
    _geom_angle
    _geom_angle_publ_flag
    C18A S1A C19A . . . 86.67(11) no
    C43B S2B C44B . . . 86.22(11) no
    N2A N1A C3A . . . 112.4(2) no
    N2A N1A C5A . . . 117.77(19) no
    C3A N1A C5A . . . 129.9(2) no
    N1A N2A C1A . . . 105.28(19) no
    C17A N3 C18A . . . 123.55(19) no
    N5A N4A C18A . . . 112.18(18) no
    N4A N5A C19A . . . 112.3(2) no
    C17A N3 H21 . . . 118.00 no
    C18A N3 H21 . . . 118.00 no
    N7B N6B C28B . . . 112.5(2) no
    C28B N6B C30B . . . 128.8(2) no
    N7B N6B C30B . . . 118.65(19) no
    N6B N7B C26B . . . 105.50(18) no
    C42B N8B C43B . . . 124.31(19) no
    N10B N9B C43B . . . 111.92(18) no
    N9B N10B C44B . . . 112.3(2) no
    C43B N8B H53 . . . 118.00 no
    C42B N8B H53 . . . 118.00 no
    N2A C1A C2A . . . 110.8(2) no
    N2A C1A C11A . . . 117.8(2) no
    C2A C1A C11A . . . 131.2(2) no
    C1A C2A C17A . . . 131.4(2) no
    C3A C2A C17A . . . 123.1(2) no
    C1A C2A C3A . . . 105.3(2) no
    N1A C3A C2A . . . 106.2(2) no
    C2A C3A C4A . . . 130.6(2) no
    N1A C3A C4A . . . 123.2(2) no
    N1A C5A C10A . . . 120.7(2) no
    N1A C5A C6A . . . 118.7(2) no
    C6A C5A C10A . . . 120.5(2) no
    C5A C6A C7A . . . 119.2(3) no
    C6A C7A C8A . . . 120.1(3) no
    C7A C8A C9A . . . 120.3(3) no
    C8A C9A C10A . . . 120.4(3) no
    C5A C10A C9A . . . 119.4(3) no
    C1A C11A C12A . . . 119.9(2) no
    C1A C11A C16A . . . 122.1(2) no
    C12A C11A C16A . . . 117.8(2) no
    C11A C12A C13A . . . 120.7(2) no
    C12A C13A C14A . . . 120.5(3) no
    C13A C14A C15A . . . 120.1(3) no
    C14A C15A C16A . . . 119.9(3) no
    C11A C16A C15A . . . 121.1(2) no
    O1A C17A C2A . . . 123.8(2) no
    N3 C17A C2A . . . 116.2(2) no
    O1A C17A N3 . . . 119.9(2) no
    S1A C18A N4A . . . 114.62(17) no
    S1A C18A N3 . . . 124.69(17) no
    N3 C18A N4A . . . 120.63(19) no
    S1A C19A C20A . . . 123.10(17) no
    N5A C19A C20A . . . 122.7(2) no
    S1A C19A N5A . . . 114.24(18) no
    C21A C20A C25A . . . 118.5(2) no
    C19A C20A C25A . . . 120.8(2) no
    C19A C20A C21A . . . 120.7(2) no
    C20A C21A C22A . . . 120.7(2) no
    C21A C22A C23A . . . 120.3(3) no
    C22A C23A C24A . . . 119.9(3) no
    C23A C24A C25A . . . 119.9(2) no
    C20A C25A C24A . . . 120.7(3) no
    C3A C4A H6B . . . 110.00 no
    C3A C4A H6A . . . 110.00 no
    H6A C4A H6C . . . 109.00 no
    C3A C4A H6C . . . 110.00 no
    H6B C4A H6C . . . 109.00 no
    H6A C4A H6B . . . 109.00 no
    C5A C6A H8 . . . 120.00 no
    C7A C6A H8 . . . 120.00 no
    C6A C7A H9 . . . 120.00 no
    C8A C7A H9 . . . 120.00 no
    C9A C8A H10 . . . 120.00 no
    C7A C8A H10 . . . 120.00 no
    C10A C9A H11 . . . 120.00 no
    C8A C9A H11 . . . 120.00 no
    C9A C10A H12 . . . 120.00 no
    C5A C10A H12 . . . 120.00 no
    C11A C12A H14 . . . 120.00 no
    C13A C12A H14 . . . 120.00 no
    C14A C13A H15 . . . 120.00 no
    C12A C13A H15 . . . 120.00 no
    C13A C14A H16 . . . 120.00 no
    C15A C14A H16 . . . 120.00 no
    C14A C15A H17 . . . 120.00 no
    C16A C15A H17 . . . 120.00 no
    C11A C16A H18 . . . 119.00 no
    C15A C16A H18 . . . 120.00 no
    C20A C21A H28 . . . 120.00 no
    C22A C21A H28 . . . 120.00 no
    C21A C22A H29 . . . 120.00 no
    C23A C22A H29 . . . 120.00 no
    C22A C23A H30 . . . 120.00 no
    C24A C23A H30 . . . 120.00 no
    C23A C24A H31 . . . 120.00 no
    C25A C24A H31 . . . 120.00 no
    C20A C25A H32 . . . 120.00 no
    C24A C25A H32 . . . 120.00 no
    N7B C26B C27B . . . 110.2(2) no
    N7B C26B C36B . . . 118.8(2) no
    C27B C26B C36B . . . 130.9(2) no
    C26B C27B C28B . . . 106.27(19) no
    C28B C27B C42B . . . 124.3(2) no
    C26B C27B C42B . . . 129.5(2) no
    N6B C28B C29B . . . 123.4(2) no
    N6B C28B C27B . . . 105.5(2) no
    C27B C28B C29B . . . 130.9(2) no
    N6B C30B C35B . . . 120.0(2) no
    N6B C30B C31B . . . 119.2(2) no
    C31B C30B C35B . . . 120.8(3) no
    C30B C31B C32B . . . 119.0(3) no
    C31B C32B C33B . . . 120.5(4) no
    C32B C33B C34B . . . 120.2(4) no
    C33B C34B C35B . . . 120.6(3) no
    C30B C35B C34B . . . 119.0(3) no
    C37B C36B C41B . . . 118.0(2) no
    C26B C36B C37B . . . 122.6(2) no
    C26B C36B C41B . . . 119.4(2) no
    C36B C37B C38B . . . 120.3(2) no
    C37B C38B C39B . . . 121.0(3) no
    C38B C39B C40B . . . 119.1(3) no
    C39B C40B C41B . . . 120.6(3) no
    C36B C41B C40B . . . 121.0(3) no
    O2B C42B C27B . . . 124.8(2) no
    O2B C42B N8B . . . 120.8(2) no
    N8B C42B C27B . . . 114.41(19) no
    N8B C43B N9B . . . 120.20(19) no
    S2B C43B N9B . . . 115.12(16) no
    S2B C43B N8B . . . 124.67(17) no
    S2B C44B N10B . . . 114.43(17) no
    S2B C44B C45B . . . 122.50(18) no
    N10B C44B C45B . . . 123.0(2) no
    C44B C45B C46B . . . 120.8(2) no
    C46B C45B C50B . . . 118.7(2) no
    C44B C45B C50B . . . 120.5(2) no
    C45B C46B C47B . . . 120.9(3) no
    C46B C47B C48B . . . 119.9(3) no
    C47B C48B C49B . . . 119.9(3) no
    C48B C49B C50B . . . 121.2(3) no
    C45B C50B C49B . . . 119.4(3) no
    C28B C29B H38A . . . 109.00 no
    C28B C29B H38B . . . 109.00 no
    C28B C29B H38C . . . 109.00 no
    H38A C29B H38B . . . 110.00 no
    H38A C29B H38C . . . 109.00 no
    H38B C29B H38C . . . 109.00 no
    C30B C31B H40 . . . 120.00 no
    C32B C31B H40 . . . 121.00 no
    C31B C32B H41 . . . 120.00 no
    C33B C32B H41 . . . 120.00 no
    C32B C33B H42 . . . 120.00 no
    C34B C33B H42 . . . 120.00 no
    C33B C34B H43 . . . 120.00 no
    C35B C34B H43 . . . 120.00 no
    C30B C35B H44 . . . 120.00 no
    C34B C35B H44 . . . 121.00 no
    C36B C37B H46 . . . 120.00 no
    C38B C37B H46 . . . 120.00 no
    C37B C38B H47 . . . 119.00 no
    C39B C38B H47 . . . 120.00 no
    C38B C39B H48 . . . 120.00 no
    C40B C39B H48 . . . 121.00 no
    C39B C40B H49 . . . 120.00 no
    C41B C40B H49 . . . 120.00 no
    C36B C41B H50 . . . 120.00 no
    C40B C41B H50 . . . 119.00 no
    C45B C46B H60 . . . 120.00 no
    C47B C46B H60 . . . 120.00 no
    C46B C47B H61 . . . 120.00 no
    C48B C47B H61 . . . 120.00 no
    C47B C48B H62 . . . 120.00 no
    C49B C48B H62 . . . 120.00 no
    C48B C49B H63 . . . 119.00 no
    C50B C49B H63 . . . 119.00 no
    C45B C50B H64 . . . 120.00 no
    C49B C50B H64 . . . 120.00 no
loop_
    _geom_torsion_atom_site_label_1
    _geom_torsion_atom_site_label_2
    _geom_torsion_atom_site_label_3
    _geom_torsion_atom_site_label_4
    _geom_torsion_site_symmetry_1
    _geom_torsion_site_symmetry_2
    _geom_torsion_site_symmetry_3
    _geom_torsion_site_symmetry_4
    _geom_torsion
    _geom_torsion_publ_flag
    C19A S1A C18A N3 . . . . 176.2(2) no
    C19A S1A C18A N4A . . . . -0.97(18) no
    C18A S1A C19A N5A . . . . 0.81(18) no
    C18A S1A C19A C20A . . . . 179.8(2) no
    C44B S2B C43B N9B . . . . 0.46(19) no
    C43B S2B C44B N10B . . . . -0.4(2) no
    C44B S2B C43B N8B . . . . 179.6(2) no
    C43B S2B C44B C45B . . . . 176.8(2) no
    C3A N1A N2A C1A . . . . 1.9(3) no
    C5A N1A N2A C1A . . . . -178.3(2) no
    N2A N1A C5A C6A . . . . -50.4(3) no
    N2A N1A C5A C10A . . . . 125.7(2) no
    C3A N1A C5A C6A . . . . 129.4(3) no
    C3A N1A C5A C10A . . . . -54.5(3) no
    N2A N1A C3A C4A . . . . 177.5(2) no
    C5A N1A C3A C2A . . . . 178.2(2) no
    N2A N1A C3A C2A . . . . -2.1(3) no
    C5A N1A C3A C4A . . . . -2.3(4) no
    N1A N2A C1A C2A . . . . -1.0(3) no
    N1A N2A C1A C11A . . . . -176.1(2) no
    C18A N3 C17A O1A . . . . 4.2(4) no
    C18A N3 C17A C2A . . . . -172.8(2) no
    C17A N3 C18A S1A . . . . 6.7(3) no
    C17A N3 C18A N4A . . . . -176.3(2) no
    N5A N4A C18A S1A . . . . 0.9(2) no
    N5A N4A C18A N3 . . . . -176.42(19) no
    C18A N4A N5A C19A . . . . -0.3(3) no
    N4A N5A C19A S1A . . . . -0.5(2) no
    N4A N5A C19A C20A . . . . -179.52(19) no
    C28B N6B N7B C26B . . . . 0.1(3) no
    N7B N6B C28B C29B . . . . 175.1(2) no
    C30B N6B N7B C26B . . . . 177.6(2) no
    N7B N6B C28B C27B . . . . -0.1(3) no
    N7B N6B C30B C31B . . . . -48.0(3) no
    N7B N6B C30B C35B . . . . 129.0(3) no
    C28B N6B C30B C31B . . . . 129.1(3) no
    C28B N6B C30B C35B . . . . -54.0(4) no
    C30B N6B C28B C27B . . . . -177.3(2) no
    C30B N6B C28B C29B . . . . -2.1(4) no
    N6B N7B C26B C27B . . . . 0.0(3) no
    N6B N7B C26B C36B . . . . 176.5(2) no
    C42B N8B C43B S2B . . . . 14.2(3) no
    C43B N8B C42B C27B . . . . 178.2(2) no
    C42B N8B C43B N9B . . . . -166.7(2) no
    C43B N8B C42B O2B . . . . -3.3(4) no
    N10B N9B C43B S2B . . . . -0.5(3) no
    N10B N9B C43B N8B . . . . -179.7(2) no
    C43B N9B N10B C44B . . . . 0.2(3) no
    N9B N10B C44B S2B . . . . 0.2(3) no
    N9B N10B C44B C45B . . . . -176.9(2) no
    N2A C1A C2A C3A . . . . -0.2(3) no
    N2A C1A C2A C17A . . . . 174.5(2) no
    C11A C1A C2A C3A . . . . 174.1(2) no
    C2A C1A C11A C12A . . . . 154.8(3) no
    C2A C1A C11A C16A . . . . -30.5(4) no
    N2A C1A C11A C16A . . . . 143.4(2) no
    C11A C1A C2A C17A . . . . -11.2(4) no
    N2A C1A C11A C12A . . . . -31.3(3) no
    C1A C2A C3A C4A . . . . -178.2(2) no
    C1A C2A C17A O1A . . . . 147.2(3) no
    C17A C2A C3A N1A . . . . -174.0(2) no
    C17A C2A C3A C4A . . . . 6.6(4) no
    C1A C2A C3A N1A . . . . 1.3(2) no
    C3A C2A C17A O1A . . . . -38.9(4) no
    C3A C2A C17A N3 . . . . 138.0(2) no
    C1A C2A C17A N3 . . . . -35.9(4) no
    N1A C5A C6A C7A . . . . 175.6(2) no
    N1A C5A C10A C9A . . . . -177.1(2) no
    C6A C5A C10A C9A . . . . -1.0(4) no
    C10A C5A C6A C7A . . . . -0.5(4) no
    C5A C6A C7A C8A . . . . 1.3(4) no
    C6A C7A C8A C9A . . . . -0.5(5) no
    C7A C8A C9A C10A . . . . -1.2(5) no
    C8A C9A C10A C5A . . . . 1.9(4) no
    C1A C11A C12A C13A . . . . 175.2(3) no
    C12A C11A C16A C15A . . . . 0.0(4) no
    C16A C11A C12A C13A . . . . 0.2(4) no
    C1A C11A C16A C15A . . . . -174.9(2) no
    C11A C12A C13A C14A . . . . -0.2(5) no
    C12A C13A C14A C15A . . . . 0.0(5) no
    C13A C14A C15A C16A . . . . 0.2(5) no
    C14A C15A C16A C11A . . . . -0.2(4) no
    S1A C19A C20A C25A . . . . -14.8(3) no
    N5A C19A C20A C21A . . . . -15.3(3) no
    S1A C19A C20A C21A . . . . 165.70(19) no
    N5A C19A C20A C25A . . . . 164.1(2) no
    C21A C20A C25A C24A . . . . 0.0(3) no
    C25A C20A C21A C22A . . . . -0.7(4) no
    C19A C20A C25A C24A . . . . -179.5(2) no
    C19A C20A C21A C22A . . . . 178.8(2) no
    C20A C21A C22A C23A . . . . 1.0(4) no
    C21A C22A C23A C24A . . . . -0.5(4) no
    C22A C23A C24A C25A . . . . -0.1(4) no
    C23A C24A C25A C20A . . . . 0.4(4) no
    N7B C26B C27B C28B . . . . 0.0(3) no
    N7B C26B C27B C42B . . . . 179.6(2) no
    C36B C26B C27B C28B . . . . -176.1(2) no
    C36B C26B C27B C42B . . . . 3.5(4) no
    N7B C26B C36B C37B . . . . 148.1(2) no
    N7B C26B C36B C41B . . . . -31.5(3) no
    C27B C26B C36B C37B . . . . -36.2(4) no
    C27B C26B C36B C41B . . . . 144.3(3) no
    C26B C27B C28B N6B . . . . 0.1(3) no
    C26B C27B C28B C29B . . . . -174.7(2) no
    C42B C27B C28B N6B . . . . -179.6(2) no
    C42B C27B C28B C29B . . . . 5.7(4) no
    C26B C27B C42B O2B . . . . 59.4(4) no
    C26B C27B C42B N8B . . . . -122.2(3) no
    C28B C27B C42B O2B . . . . -121.1(3) no
    C28B C27B C42B N8B . . . . 57.4(3) no
    N6B C30B C31B C32B . . . . 176.1(3) no
    C35B C30B C31B C32B . . . . -0.8(4) no
    N6B C30B C35B C34B . . . . -175.8(3) no
    C31B C30B C35B C34B . . . . 1.1(4) no
    C30B C31B C32B C33B . . . . -0.6(5) no
    C31B C32B C33B C34B . . . . 1.7(5) no
    C32B C33B C34B C35B . . . . -1.4(6) no
    C33B C34B C35B C30B . . . . 0.1(5) no
    C26B C36B C37B C38B . . . . -178.2(2) no
    C41B C36B C37B C38B . . . . 1.3(4) no
    C26B C36B C41B C40B . . . . 178.3(3) no
    C37B C36B C41B C40B . . . . -1.3(5) no
    C36B C37B C38B C39B . . . . -0.8(4) no
    C37B C38B C39B C40B . . . . 0.1(5) no
    C38B C39B C40B C41B . . . . 0.0(5) no
    C39B C40B C41B C36B . . . . 0.6(6) no
    S2B C44B C45B C46B . . . . -2.4(4) no
    S2B C44B C45B C50B . . . . 178.7(2) no
    N10B C44B C45B C46B . . . . 174.4(3) no
    N10B C44B C45B C50B . . . . -4.5(4) no
    C44B C45B C46B C47B . . . . -178.2(3) no
    C50B C45B C46B C47B . . . . 0.7(5) no
    C44B C45B C50B C49B . . . . 178.3(3) no
    C46B C45B C50B C49B . . . . -0.6(5) no
    C45B C46B C47B C48B . . . . -0.8(5) no
    C46B C47B C48B C49B . . . . 0.9(6) no
    C47B C48B C49B C50B . . . . -0.8(5) no
    C48B C49B C50B C45B . . . . 0.7(5) no
loop_
    _geom_hbond_atom_site_label_D
    _geom_hbond_atom_site_label_H
    _geom_hbond_atom_site_label_A
    _geom_hbond_site_symmetry_A
    _geom_hbond_distance_DH
    _geom_hbond_distance_HA
    _geom_hbond_distance_DA
    _geom_hbond_angle_DHA
    _geom_hbond_publ_flag
    N3 H21 N9B . 0.86 2.13 2.916(3) 151 yes
    N8B H53 N4A . 0.86 2.07 2.902(3) 163 yes
    C4A H6B O1A . 0.96 2.42 3.107(3) 128 yes
    C29B H38C N5A . 0.96 2.59 3.443(3) 148 yes
    C37B H46 O2B . 0.93 2.41 3.184(3) 141 yes
