# Supplementary material for: 5-Methyl-1,3-diphenyl-N-(5-phenyl-1,3,4-thia­diazol-2-yl)-1H-pyrazole-4-carboxamide
Source: Acta Crystallogr Sect E Struct Rep Online. 2013 Nov 6;69(Pt 12):o1736. doi: 10.1107/S1600536813028766 (PMC3885020; doi:10.1107/S1600536813028766)
Supplement: Supplementary file 2 [file e-69-o1736-Isup2.hkl]

# 
# h,k,l, Fc-squared, Fo-squared, sigma(Fo-squared) and status flag 
# 
data_I
_shelx_title ' sm1_m in P-1' 
_shelx_refln_list_code          4 
_shelx_F_calc_maximum      220.63 
_exptl_crystal_F_000       912.00 
_reflns_d_resolution_high  0.8409 
 
loop_ 
 _symmetry_equiv_pos_as_xyz 
 'x, y, z' 
 '-x, -y, -z' 
 
_cell_length_a    10.7039 
_cell_length_b    12.9341 
_cell_length_c    17.4780 
_cell_angle_alpha  77.343 
_cell_angle_beta   82.865 
_cell_angle_gamma  70.373 
 
_shelx_F_squared_multiplier     1.000 
 
loop_ 
 _refln_index_h 
 _refln_index_k 
 _refln_index_l 
 _refln_F_squared_calc 
 _refln_F_squared_meas 
 _refln_F_squared_sigma 
 _refln_observed_status 
   1   0   0     1728.40     1951.84     37.14 o 
   2   0   0     5053.98     4319.00    164.84 o 
   3   0   0      229.40      205.19      6.03 o 
   4   0   0     2242.12     2375.36     32.30 o 
   5   0   0      687.58      723.67     27.39 o 
   6   0   0      151.77      154.96     16.92 o 
   7   0   0      108.11      118.62     11.45 o 
   8   0   0       26.02       29.63     10.84 o 
   9   0   0      908.43      971.70     34.59 o 
  10   0   0       85.41       79.78     17.68 o 
  11   0   0        8.42        9.70     10.51 o 
 -11   1   0      248.93      286.58     33.80 o 
 -10   1   0      111.63      132.48     23.29 o 
  -9   1   0       79.91       71.11     12.03 o 
  -8   1   0      169.57      188.75     16.57 o 
  -7   1   0        4.35        1.48      3.93 o 
  -6   1   0      158.10      156.40     12.68 o 
  -5   1   0     1080.62     1089.14     21.56 o 
  -4   1   0     1788.01     1865.09     25.25 o 
  -3   1   0       86.29       85.14      4.50 o 
  -2   1   0     5014.15     5293.88     68.70 o 
  -1   1   0     1337.25     1384.13     20.98 o 
   0   1   0     2662.87     2859.88     28.70 o 
   1   1   0     2943.38     3539.42     45.42 o 
   3   1   0        0.32        3.55      1.06 o 
   4   1   0      488.36      474.93     25.57 o 
   5   1   0      191.85      189.52      9.70 o 
   6   1   0      604.05      648.92     19.10 o 
   7   1   0       32.81       23.67      6.72 o 
   8   1   0       16.34       12.15      5.66 o 
   9   1   0      439.45      418.65     32.94 o 
  10   1   0      218.22      256.16     30.21 o 
  11   1   0      141.43      132.53     24.05 o 
  12   1   0       61.28      113.63     24.91 o 
 -11   2   0       14.47       14.80     10.71 o 
 -10   2   0        7.17       -3.03      9.55 o 
  -9   2   0      650.01      623.18     28.13 o 
  -8   2   0        0.06       -4.29      7.93 o 
  -7   2   0       87.29       95.75     11.65 o 
  -6   2   0       13.30       14.44      4.89 o 
  -5   2   0      258.97      263.26      7.58 o 
  -4   2   0     6838.13     7430.73     87.08 o 
  -3   2   0      215.10      183.58      5.43 o 
  -2   2   0     7819.04     8750.95     86.27 o 
  -1   2   0    12523.17    13392.16    125.92 o 
   0   2   0     1181.65     1392.57     16.95 o 
   1   2   0     2037.63     2181.21     24.66 o 
   2   2   0     3488.49     3727.20     40.23 o 
   3   2   0     5641.01     6401.02     80.95 o 
   4   2   0     1169.35     1082.63     88.75 o 
   5   2   0     1389.40     1565.22     31.80 o 
   6   2   0       76.58       72.73      8.09 o 
   7   2   0      527.92      461.59     17.48 o 
   8   2   0      115.01       79.32     15.71 o 
   9   2   0      184.51      165.32     23.49 o 
  10   2   0        0.18       -1.36      7.12 o 
  11   2   0       38.90       39.66     12.78 o 
  12   2   0       37.32       23.85     12.08 o 
 -10   3   0        0.67       -4.24      7.12 o 
  -9   3   0      119.25      122.83     15.58 o 
  -8   3   0       35.21       31.89      8.30 o 
  -7   3   0        8.22        2.28      4.36 o 
  -6   3   0        7.91       11.43      5.48 o 
  -5   3   0       99.05       86.65      9.71 o 
  -4   3   0        8.71        9.99      2.93 o 
  -3   3   0     1768.67     1717.84     24.19 o 
  -2   3   0     2741.58     2845.98     34.36 o 
  -1   3   0      662.81      695.98     12.14 o 
   0   3   0     1673.89     1655.37     21.51 o 
   1   3   0        0.05       -0.27      0.91 o 
   2   3   0      379.58      366.18      8.58 o 
   3   3   0     2780.41     2801.40     35.52 o 
   4   3   0      523.88      579.14     16.90 o 
   5   3   0     2127.67     2233.12     40.08 o 
   6   3   0      188.26      217.56     11.70 o 
   8   3   0      338.08      353.46     31.12 o 
   9   3   0       98.53       78.39     17.76 o 
  10   3   0      138.62      117.82     21.17 o 
  11   3   0        1.41       13.49      9.75 o 
  12   3   0      158.70      177.75     29.25 o 
 -10   4   0        3.92       22.99     11.42 o 
  -9   4   0       21.24       17.61      8.01 o 
  -8   4   0       80.56       98.78     13.37 o 
  -7   4   0       89.35       56.13      9.66 o 
  -6   4   0        4.84        4.34      6.75 o 
  -5   4   0       88.81      116.73     11.24 o 
  -4   4   0      512.37      500.83     16.89 o 
  -3   4   0     1442.61     1256.48     20.81 o 
  -2   4   0     3234.02     3380.13     40.89 o 
  -1   4   0      653.79      709.76     35.42 o 
   0   4   0      369.79      358.43      8.98 o 
   1   4   0        6.26        9.93      2.29 o 
   2   4   0      300.07      312.94      8.84 o 
   3   4   0      413.26      437.28     11.25 o 
   4   4   0      332.28      343.59     11.95 o 
   5   4   0      385.09      410.55     12.40 o 
   6   4   0        0.03        2.95      2.35 o 
   7   4   0       24.28       26.96      5.41 o 
   8   4   0      282.91      261.02     24.81 o 
   9   4   0       12.46       12.86      5.67 o 
  10   4   0        0.18        4.85      7.98 o 
  11   4   0        0.50       -1.16      6.87 o 
  12   4   0       19.39       22.53     12.18 o 
  -9   5   0        0.81       -1.95      5.76 o 
  -8   5   0       69.84       44.37     12.25 o 
  -7   5   0        0.02        1.76      4.64 o 
  -6   5   0       71.04       64.65     10.00 o 
  -5   5   0        7.35        2.78      3.72 o 
  -4   5   0      729.99      719.04     23.23 o 
  -3   5   0      517.75      478.89     15.14 o 
  -2   5   0       22.35       24.10      3.62 o 
  -1   5   0      149.67      131.67      8.16 o 
   0   5   0      130.85      122.65      6.11 o 
   1   5   0       18.19       24.15      3.16 o 
   2   5   0      384.40      381.83     10.67 o 
   3   5   0       33.74       27.84      3.86 o 
   4   5   0       70.50       54.43      5.49 o 
   5   5   0     1635.98     1680.18     31.15 o 
   6   5   0        1.15        0.92      2.20 o 
   7   5   0       64.96       84.15     10.56 o 
   8   5   0      673.19      623.04     24.24 o 
   9   5   0      109.40       98.30     12.00 o 
  10   5   0      686.47      579.83     40.17 o 
  11   5   0       56.03       77.46     18.64 o 
  12   5   0       27.95        2.17     10.05 o 
  -9   6   0       45.72       54.79     21.30 o 
  -8   6   0        7.30        4.98      5.15 o 
  -7   6   0       47.79       45.11      9.31 o 
  -6   6   0        2.95        9.06      5.92 o 
  -5   6   0       33.63       42.92      8.44 o 
  -4   6   0       86.22       79.59     10.10 o 
  -3   6   0      411.57      409.94     12.64 o 
  -2   6   0       10.17        4.72      2.44 o 
  -1   6   0     1126.24     1146.08     21.72 o 
   0   6   0      328.98      341.05     10.81 o 
   1   6   0       44.66       42.73      4.62 o 
   2   6   0       18.23       18.21      3.22 o 
   3   6   0      140.31      136.53      4.94 o 
   4   6   0      331.02      396.46     12.78 o 
   5   6   0      784.00      839.69     20.05 o 
   6   6   0       68.01       74.72      7.45 o 
   7   6   0       30.66       28.49      7.04 o 
   8   6   0       57.90       74.02     10.39 o 
   9   6   0        3.74       -4.54      4.54 o 
  10   6   0       16.43        6.06     11.12 o 
  11   6   0       56.78       45.57     16.17 o 
  12   6   0        0.38        6.77      9.04 o 
  -8   7   0        1.23       -3.69      6.12 o 
  -7   7   0       32.88       26.24     10.00 o 
  -6   7   0       31.39       41.86      9.70 o 
  -5   7   0        0.06       -0.76      4.65 o 
  -4   7   0       45.63       43.80      8.60 o 
  -3   7   0      202.72      180.96     13.63 o 
  -2   7   0      303.43      290.00     10.98 o 
  -1   7   0       67.07       52.67      5.68 o 
   0   7   0      781.36      701.59     17.01 o 
   1   7   0     1199.77     1253.17     24.12 o 
   2   7   0     1544.09     1560.42     27.63 o 
   3   7   0     1165.48     1063.26     22.45 o 
   4   7   0      161.79      146.09      6.22 o 
   5   7   0      134.22      124.47      9.07 o 
   6   7   0     1191.35     1302.46     30.78 o 
   7   7   0      225.50      219.16     12.61 o 
   8   7   0      172.58      164.67     14.22 o 
   9   7   0       18.24       19.83      7.35 o 
  10   7   0      107.82      104.51     14.27 o 
  11   7   0       50.80       31.78     14.50 o 
  12   7   0       44.13       35.52     15.51 o 
  -7   8   0        0.40        4.42      6.71 o 
  -6   8   0        6.29       -2.16      6.95 o 
  -5   8   0       55.18       34.52      9.11 o 
  -4   8   0      133.03      116.39     13.30 o 
  -3   8   0       19.99       13.73      5.84 o 
  -2   8   0      115.48      117.76      8.96 o 
  -1   8   0       24.45       19.73      4.27 o 
   0   8   0      218.36      235.83     10.42 o 
   1   8   0      923.30      978.06     22.06 o 
   2   8   0      210.75      208.19     10.53 o 
   3   8   0      468.41      482.24     15.57 o 
   4   8   0        4.30        2.37      3.21 o 
   5   8   0      271.24      271.78     12.20 o 
   6   8   0       70.32       75.26      8.05 o 
   7   8   0       30.72       42.05      7.70 o 
   8   8   0       19.24       16.98      6.04 o 
   9   8   0       32.17       28.27      8.44 o 
  10   8   0      150.11      172.42     18.16 o 
  11   8   0        6.12       -2.27     10.81 o 
  -7   9   0       29.56       31.84     11.44 o 
  -6   9   0       64.83       63.08     12.17 o 
  -5   9   0        9.57       12.36      9.15 o 
  -4   9   0      251.30      262.88     19.20 o 
  -3   9   0      381.63      341.04     19.70 o 
  -2   9   0        0.09        2.96      7.76 o 
  -1   9   0       27.33       30.59      5.60 o 
   0   9   0      519.27      505.64     16.71 o 
   1   9   0      666.56      639.88     18.50 o 
   2   9   0       69.43       72.49      7.51 o 
   3   9   0      150.88      144.79     10.16 o 
   4   9   0       49.48       40.84      7.85 o 
   5   9   0       36.26       36.64      9.62 o 
   6   9   0      273.90      305.41     14.62 o 
   7   9   0      121.46      103.88     10.37 o 
   8   9   0        8.06       11.88      5.07 o 
   9   9   0       36.42       26.75      8.96 o 
  10   9   0       47.15       53.69     10.74 o 
  11   9   0       23.96       38.63      9.55 o 
  -6  10   0       61.14       56.79     12.27 o 
  -5  10   0        0.97       -5.44      5.44 o 
  -4  10   0       11.95       15.08      7.25 o 
  -3  10   0      148.10      151.62     15.21 o 
  -2  10   0      169.67      154.90     14.87 o 
  -1  10   0        8.65       17.02      4.95 o 
   0  10   0       70.16       75.28      8.56 o 
   1  10   0        2.67       -0.82      3.72 o 
   2  10   0      172.59      186.89     12.15 o 
   3  10   0      521.19      529.00     18.08 o 
   4  10   0      397.89      424.49     16.67 o 
   5  10   0      591.83      573.77     19.55 o 
   6  10   0     1497.79     1473.61     33.55 o 
   7  10   0       56.02       65.74      8.58 o 
   8  10   0      218.21      222.56     14.44 o 
   9  10   0       24.36       12.28     11.12 o 
  10  10   0       73.13       81.44     13.04 o 
  11  10   0       40.75       28.34     10.46 o 
  -5  11   0       78.45       85.90     14.53 o 
  -4  11   0        2.31        4.95      6.52 o 
  -3  11   0      159.04      181.02     18.06 o 
  -2  11   0       40.25       30.69      8.25 o 
  -1  11   0        3.18        4.80      5.51 o 
   0  11   0      320.74      315.75     15.00 o 
   1  11   0        4.36        3.78      3.97 o 
   2  11   0      461.67      436.15     17.28 o 
   3  11   0        2.20        0.43      4.25 o 
   4  11   0       36.52       41.38      6.90 o 
   5  11   0      155.90      149.01     12.34 o 
   6  11   0        0.96        0.93      4.17 o 
   7  11   0       25.99       24.00      6.15 o 
   8  11   0       23.68       31.42      6.80 o 
   9  11   0       80.25       67.00     17.08 o 
  10  11   0        0.01        9.14      7.26 o 
  11  11   0        7.36        3.38      9.07 o 
  -3  12   0       40.51       37.65     17.25 o 
  -2  12   0       51.69       59.37     10.83 o 
  -1  12   0       45.91       51.62      9.40 o 
   0  12   0       22.79       31.35      6.65 o 
   1  12   0      149.31      144.33     12.27 o 
   2  12   0      197.43      206.55     14.38 o 
   3  12   0       58.17       52.24      7.97 o 
   4  12   0       70.97       72.46      9.46 o 
   5  12   0      205.08      231.95     15.60 o 
   6  12   0      160.92      167.55     13.83 o 
   7  12   0      136.04      153.57     13.47 o 
   8  12   0       50.31       43.88      7.81 o 
   9  12   0       27.34        8.29     11.17 o 
  10  12   0        3.76        2.87      7.33 o 
  -2  13   0        0.20        9.02      8.08 o 
  -1  13   0        0.01        1.27      5.79 o 
   0  13   0       58.68       55.33     10.70 o 
   1  13   0       11.30       15.03      5.57 o 
   2  13   0       49.51       44.19      7.38 o 
   3  13   0      124.31      122.16     11.96 o 
   4  13   0      216.66      189.88     15.13 o 
   5  13   0       75.14       89.96     10.78 o 
   6  13   0        0.76       -2.33      4.54 o 
   7  13   0        6.53        9.34      5.13 o 
   8  13   0       51.94       51.37     11.84 o 
   9  13   0        7.62        8.94     11.92 o 
   0  14   0        4.64        8.55      8.94 o 
   1  14   0        0.08       -3.13      6.09 o 
   2  14   0       62.58       60.08      9.01 o 
   3  14   0      186.92      225.84     16.72 o 
   4  14   0       62.39       71.02     10.05 o 
   5  14   0       12.84       21.62      6.25 o 
   6  14   0        4.28       12.70      5.86 o 
   7  14   0       10.35       10.50      6.09 o 
   8  14   0        4.52       -0.45      9.42 o 
   4  15   0        0.03       -0.67      5.26 o 
  -7 -14   1       22.67       18.54     13.44 o 
  -6 -14   1        0.97        4.31      5.64 o 
  -5 -14   1        9.40       17.91      6.37 o 
  -4 -14   1      109.34      104.80     12.03 o 
  -3 -14   1       59.46       56.70      9.49 o 
  -2 -14   1       23.45       20.16      7.99 o 
  -1 -14   1        4.11        8.50      7.21 o 
   0 -14   1        0.09        7.63      6.77 o 
  -9 -13   1        1.24        7.31      8.57 o 
  -8 -13   1        7.23       -6.10     21.02 o 
  -7 -13   1        0.64        5.99      5.23 o 
  -6 -13   1        0.02        3.97      4.80 o 
  -5 -13   1      186.87      217.62     15.88 o 
  -4 -13   1      177.21      171.47     14.11 o 
  -3 -13   1        0.00       -4.68      4.68 o 
  -2 -13   1        0.60       -5.98      5.98 o 
  -1 -13   1        2.20        1.68      7.05 o 
   0 -13   1       36.92       38.18      8.76 o 
   1 -13   1       30.71       42.19     20.11 o 
   2 -13   1        1.14        9.17      8.03 o 
 -10 -12   1      103.47      146.06     18.95 o 
  -9 -12   1        1.67       -5.10      6.49 o 
  -8 -12   1      316.76      323.46     33.25 o 
  -7 -12   1       27.84       25.21      6.77 o 
  -6 -12   1       33.03       39.47      7.51 o 
  -5 -12   1      115.58      128.26     12.22 o 
  -4 -12   1      176.49      151.60     13.09 o 
  -3 -12   1       53.25       64.14      8.82 o 
  -2 -12   1       18.92       23.84      5.88 o 
  -1 -12   1        0.00        0.37      3.79 o 
   0 -12   1        4.52       14.70      6.41 o 
   1 -12   1       10.86       12.80      6.09 o 
   2 -12   1       23.09       13.38      7.26 o 
   3 -12   1        1.65        8.39      7.74 o 
 -10 -11   1       23.79       30.21     34.96 o 
  -9 -11   1        0.39        3.22      6.89 o 
  -8 -11   1      243.67      276.58     31.53 o 
  -7 -11   1       29.88       24.76      6.73 o 
  -6 -11   1       67.63       54.56      7.74 o 
  -5 -11   1        0.10        5.51      4.43 o 
  -4 -11   1      391.31      394.97     16.96 o 
  -3 -11   1      258.81      268.19     15.49 o 
  -2 -11   1      133.36      138.95     12.00 o 
  -1 -11   1       77.15      103.10     10.30 o 
   0 -11   1      209.28      206.09     13.92 o 
   1 -11   1       56.41       79.95     11.15 o 
   2 -11   1       29.26       34.66      8.88 o 
   3 -11   1       13.91       10.67     13.54 o 
   4 -11   1        3.23       -2.92     10.03 o 
   5 -11   1        4.06       -2.19      6.67 o 
 -11 -10   1       19.01        5.32     15.59 o 
 -10 -10   1        3.61       -5.67      5.67 o 
  -9 -10   1        3.52        6.64      6.55 o 
  -8 -10   1       65.11       80.09     22.46 o 
  -7 -10   1       38.76       47.46      7.23 o 
  -6 -10   1      212.58      199.74     13.39 o 
  -5 -10   1       30.59       30.03      7.23 o 
  -4 -10   1       90.21       96.45      9.50 o 
  -3 -10   1       45.84       37.38      7.79 o 
  -2 -10   1      654.56      689.48     21.08 o 
  -1 -10   1        0.43       -0.83      3.26 o 
   0 -10   1        3.26       12.84      4.67 o 
   1 -10   1      301.16      228.56     16.48 o 
   2 -10   1       19.04       13.27      6.95 o 
   3 -10   1        2.28       -1.93     14.35 o 
   4 -10   1      240.59      211.36     18.84 o 
   5 -10   1       14.62        5.20      6.80 o 
   6 -10   1       13.98       13.32      8.68 o 
 -11  -9   1        5.94       18.17      8.24 o 
 -10  -9   1        6.93       14.33      7.09 o 
  -9  -9   1       38.83       48.12     15.61 o 
  -8  -9   1      223.89      219.14     21.50 o 
  -7  -9   1     1653.83     1621.16     35.45 o 
  -6  -9   1       41.62       46.94      7.20 o 
  -5  -9   1      227.25      236.87     12.93 o 
  -4  -9   1       56.05       56.91      6.99 o 
  -3  -9   1      302.76      310.07     13.19 o 
  -2  -9   1      135.57      143.10     10.37 o 
  -1  -9   1      853.54      835.33     21.67 o 
   0  -9   1        3.11        0.10      3.17 o 
   1  -9   1      323.80      307.29     13.43 o 
   2  -9   1      356.15      315.25     25.72 o 
   3  -9   1        0.98        1.30      4.66 o 
   4  -9   1       65.60       79.55     12.07 o 
   5  -9   1       85.72       74.24     12.25 o 
   6  -9   1      147.35      147.49     16.66 o 
   7  -9   1       52.66       54.26     17.33 o 
 -12  -8   1        0.32       -2.37     12.23 o 
 -11  -8   1       12.57        1.55      6.37 o 
 -10  -8   1       14.33       25.78      7.60 o 
  -9  -8   1       82.41       79.50     12.69 o 
  -8  -8   1        8.95        3.42      5.75 o 
  -7  -8   1      416.15      378.48     18.73 o 
  -6  -8   1        0.37        3.85      3.83 o 
  -5  -8   1      416.66      422.45     15.39 o 
  -4  -8   1       51.32       54.61      6.64 o 
  -3  -8   1      343.08      338.51     15.65 o 
  -2  -8   1       11.50        9.27      3.29 o 
  -1  -8   1        1.31        3.63      2.73 o 
   0  -8   1      854.82      808.98     19.87 o 
   1  -8   1      170.75      154.43      9.67 o 
   2  -8   1      458.01      402.72     14.28 o 
   3  -8   1        5.29        3.23      9.95 o 
   4  -8   1      310.60      297.95     28.22 o 
   5  -8   1      811.45      863.88     41.03 o 
   6  -8   1       16.24       15.33      6.74 o 
   7  -8   1       46.93       69.27     11.56 o 
 -12  -7   1        0.75       27.28     12.58 o 
 -11  -7   1       92.61       89.48     22.03 o 
 -10  -7   1      144.61      170.70     18.22 o 
  -9  -7   1       31.29       39.29      9.07 o 
  -8  -7   1        7.11       12.62      6.31 o 
  -7  -7   1      146.35      155.52     10.99 o 
  -6  -7   1      284.11      265.29     12.31 o 
  -5  -7   1      167.27      169.30     10.19 o 
  -4  -7   1       16.34       31.02      4.84 o 
  -3  -7   1      131.92      124.29      8.19 o 
  -2  -7   1      772.05      816.23     19.08 o 
  -1  -7   1       10.02        4.27      2.74 o 
   0  -7   1       14.56       12.46      2.22 o 
   1  -7   1       46.23       42.18      5.34 o 
   2  -7   1       28.03       19.24      4.09 o 
   3  -7   1        0.76        4.01      3.76 o 
   4  -7   1       32.16       27.38      7.78 o 
   5  -7   1      122.95      137.74     15.16 o 
   6  -7   1        0.09        5.80      5.35 o 
   7  -7   1      248.81      229.82     19.75 o 
   8  -7   1        9.30       21.56      8.32 o 
 -12  -6   1        2.62        6.01      9.95 o 
 -11  -6   1        8.37        7.07      8.89 o 
 -10  -6   1      192.42      179.95     25.01 o 
  -9  -6   1       14.51       16.16      7.68 o 
  -8  -6   1      449.18      449.49     21.94 o 
  -7  -6   1      100.38       78.63      7.91 o 
  -6  -6   1       81.32       79.27      7.34 o 
  -5  -6   1        1.31       -0.49      2.31 o 
  -4  -6   1     3062.61     3113.89     43.94 o 
  -3  -6   1      116.20      108.09      7.22 o 
  -2  -6   1        4.26       -0.69      1.65 o 
  -1  -6   1      251.87      218.67      8.68 o 
   0  -6   1       95.52       81.51      6.18 o 
   1  -6   1      279.22      245.59      9.32 o 
   2  -6   1      172.11      164.81      8.39 o 
   3  -6   1      255.22      270.61     11.50 o 
   4  -6   1       10.69        5.16      4.30 o 
   5  -6   1      304.27      304.45     17.06 o 
   6  -6   1      394.74      363.91     19.98 o 
   7  -6   1       40.90       46.17     12.45 o 
   8  -6   1        1.84        8.58      6.90 o 
   9  -6   1       40.00       33.70     10.46 o 
 -12  -5   1       98.38      108.88     23.39 o 
 -11  -5   1        0.43        2.43      9.15 o 
 -10  -5   1       69.96       62.65     16.42 o 
  -9  -5   1        8.56        4.08      4.83 o 
  -8  -5   1      548.67      540.11     21.47 o 
  -7  -5   1      510.44      494.49     15.92 o 
  -6  -5   1      231.79      262.45     15.06 o 
  -5  -5   1      266.33      236.95      9.70 o 
  -4  -5   1      347.08      398.73     12.17 o 
  -3  -5   1       21.02       20.86      3.33 o 
  -2  -5   1      172.48      192.73      7.60 o 
  -1  -5   1      237.75      284.25      8.81 o 
   0  -5   1      653.52      561.76     13.59 o 
   1  -5   1       44.55       51.57      5.95 o 
   2  -5   1      266.58      290.25      9.50 o 
   3  -5   1        2.97        0.58      1.91 o 
   4  -5   1      120.00      125.31     11.51 o 
   5  -5   1      335.82      333.80     16.86 o 
   6  -5   1        5.89        0.90      6.82 o 
   7  -5   1      166.04      154.56     15.66 o 
   8  -5   1       34.91       45.45     15.03 o 
   9  -5   1       19.89       27.65     13.41 o 
 -12  -4   1       72.39       96.60     22.48 o 
 -11  -4   1      153.85      134.70     24.10 o 
 -10  -4   1       34.51       26.22     11.87 o 
  -9  -4   1        2.32        3.67      3.57 o 
  -8  -4   1      486.75      469.97     16.12 o 
  -7  -4   1      478.04      474.39     15.23 o 
  -6  -4   1      379.00      336.70     12.08 o 
  -5  -4   1      160.77      170.84      8.54 o 
  -4  -4   1     1203.34     1246.41     22.37 o 
  -3  -4   1     4836.69     4893.86     55.97 o 
  -2  -4   1     1090.57     1051.70     18.14 o 
  -1  -4   1      132.63      137.78      5.63 o 
   0  -4   1      818.15      772.07     14.50 o 
   1  -4   1      130.49      120.21      5.45 o 
   2  -4   1     2182.73     2246.56     30.68 o 
   3  -4   1      260.52      287.77      9.66 o 
   4  -4   1      104.35      108.46     10.09 o 
   5  -4   1        3.77       -0.24      3.47 o 
   6  -4   1      142.97      135.40     13.04 o 
   7  -4   1       10.91       15.86      6.17 o 
   8  -4   1        1.84        2.52     15.81 o 
   9  -4   1        1.12       -4.64      5.43 o 
  10  -4   1       26.87       34.41      9.99 o 
 -12  -3   1       53.12       67.86     17.63 o 
 -11  -3   1      348.41      310.63     34.16 o 
 -10  -3   1        6.00        6.37      8.44 o 
  -9  -3   1       24.76       37.59     12.98 o 
  -8  -3   1        3.92        8.31      3.56 o 
  -7  -3   1      226.73      245.09     10.88 o 
  -6  -3   1      732.92      747.02     17.77 o 
  -5  -3   1      235.49      259.13      9.48 o 
  -4  -3   1      213.83      228.77      8.49 o 
  -3  -3   1     1952.50     1880.35     26.24 o 
  -2  -3   1      109.31      119.11      4.89 o 
  -1  -3   1       27.50       36.71      3.14 o 
   0  -3   1        0.00        1.54      1.17 o 
   1  -3   1      519.20      521.23     10.51 o 
   2  -3   1      699.78      781.10     13.81 o 
   3  -3   1      216.09      179.34      6.82 o 
   4  -3   1     1794.30     1764.03     36.41 o 
   5  -3   1      967.58      980.75     28.62 o 
   6  -3   1      501.67      467.30     39.33 o 
   7  -3   1       85.29       87.79     11.41 o 
   8  -3   1      156.98      179.61     16.97 o 
   9  -3   1        8.39       -5.94      5.94 o 
  10  -3   1      112.39      127.07     16.48 o 
 -12  -2   1        0.06        2.12      9.75 o 
 -11  -2   1       12.06       24.91     12.98 o 
 -10  -2   1        8.98       12.93      9.09 o 
  -9  -2   1       46.75       56.39     15.06 o 
  -8  -2   1       35.69       34.02      7.97 o 
  -7  -2   1     1986.62     2147.59     35.89 o 
  -6  -2   1      256.82      265.48     15.03 o 
  -5  -2   1     1704.94     1854.57     29.16 o 
  -4  -2   1     1130.21     1133.82     19.63 o 
  -3  -2   1     1814.89     1888.50     25.57 o 
  -2  -2   1     1492.02     1528.67     20.40 o 
  -1  -2   1     4762.20     5253.57     53.04 o 
   0  -2   1    16946.45    17901.67    143.19 o 
   1  -2   1     3281.11     3343.90     36.14 o 
   2  -2   1      171.33      186.04      5.11 o 
   3  -2   1     4671.81     5116.21     71.90 o 
   4  -2   1      686.16      723.11     21.09 o 
   5  -2   1       96.53      133.07     10.99 o 
   6  -2   1      710.48      728.38     24.44 o 
   7  -2   1      178.28      167.98     14.60 o 
   8  -2   1       34.27       24.99      8.29 o 
   9  -2   1        2.83        7.56      5.69 o 
  10  -2   1        3.99        5.05      6.82 o 
  11  -2   1        0.34       -6.16      8.19 o 
 -12  -1   1       56.05       68.16     18.44 o 
 -11  -1   1       57.72       71.75     17.68 o 
 -10  -1   1        5.88        0.05      6.37 o 
  -9  -1   1       64.09       84.33     17.94 o 
  -8  -1   1      459.72      524.59     22.19 o 
  -7  -1   1       31.51       30.32      4.91 o 
  -6  -1   1       14.03       14.08      3.80 o 
  -5  -1   1        6.31        8.88      2.26 o 
  -4  -1   1     2058.40     2073.98     35.04 o 
  -3  -1   1       13.35       10.92      1.90 o 
  -2  -1   1     1404.67     1452.08     18.61 o 
  -1  -1   1     6008.36     6969.48     82.04 o 
   0  -1   1      549.24      549.12     42.56 o 
   1  -1   1      758.30      731.54     13.88 o 
   2  -1   1     2066.45     2380.37     35.87 o 
   3  -1   1      326.16      310.10     11.37 o 
   4  -1   1      148.33      143.71      9.30 o 
   5  -1   1     3237.15     3699.44     68.64 o 
   6  -1   1        2.35       14.64      5.19 o 
   7  -1   1       66.08       64.24      9.39 o 
   8  -1   1      247.52      266.26     18.95 o 
   9  -1   1        5.41       18.66      7.49 o 
  10  -1   1        8.80       13.12      6.77 o 
  11  -1   1        0.44        8.54      8.03 o 
 -11   0   1       52.43       89.13     20.66 o 
 -10   0   1      205.61      225.39     30.37 o 
  -9   0   1        6.69        6.57      8.49 o 
  -8   0   1      185.27      156.64     61.89 o 
  -7   0   1      255.56      147.21     72.00 o 
  -6   0   1      311.17      312.68     20.08 o 
  -5   0   1       95.55      110.99     14.53 o 
  -4   0   1     1133.84     1190.04     21.14 o 
  -3   0   1     4093.01     4390.58     48.44 o 
  -2   0   1      157.98      147.02     10.65 o 
  -1   0   1      605.97      661.98     11.31 o 
   1   0   1      190.70      197.74      6.59 o 
   2   0   1      984.29     1101.07     19.96 o 
   3   0   1     1912.42     1993.70     25.13 o 
   4   0   1     1578.54     1497.05     71.68 o 
   5   0   1      559.68      599.87     12.92 o 
   6   0   1      167.59      180.06      7.45 o 
   7   0   1        2.94        2.32      4.17 o 
   8   0   1      315.93      297.64     18.14 o 
   9   0   1      466.19      527.25     32.21 o 
  10   0   1       44.57       40.12     14.05 o 
  11   0   1        0.86        4.09      8.69 o 
 -11   1   1        1.67       -1.57      7.88 o 
 -10   1   1       88.98      108.12     20.97 o 
  -9   1   1        0.06        5.71      9.60 o 
  -8   1   1      344.49      152.94     19.30 o 
  -7   1   1      636.14      388.94     24.50 o 
  -6   1   1        1.70       -1.13      2.17 o 
  -5   1   1     2561.69     2478.43     43.50 o 
  -4   1   1     3063.72     3106.45     67.60 o 
  -3   1   1      123.48      129.20     23.12 o 
  -2   1   1     2094.25     2087.62     29.89 o 
  -1   1   1     8373.41     8451.77     96.98 o 
   0   1   1     2820.20     2913.37     36.69 o 
   1   1   1     7414.87     8295.42     84.98 o 
   2   1   1      813.77      699.97     25.11 o 
   3   1   1       88.30       85.78      4.27 o 
   4   1   1        0.14        5.14      1.63 o 
   5   1   1      946.27      844.21     17.15 o 
   6   1   1     1258.55     1217.48     22.85 o 
   7   1   1      216.49      230.83     14.82 o 
   8   1   1     2067.24     2071.01     48.34 o 
   9   1   1       53.06       58.45     10.30 o 
  10   1   1        2.23        7.12      8.59 o 
  11   1   1        2.56        1.11      8.08 o 
  12   1   1       33.56       37.54     13.59 o 
 -11   2   1       64.51       53.96     16.37 o 
 -10   2   1       11.43        9.25     10.86 o 
  -9   2   1      402.47      417.09     33.30 o 
  -8   2   1      337.01      338.22     20.39 o 
  -7   2   1      120.27      132.48     14.31 o 
  -6   2   1        0.00       -0.90      3.16 o 
  -5   2   1       38.73       27.72      5.03 o 
  -4   2   1      341.56      356.20     14.39 o 
  -3   2   1     2163.41     2265.83     33.49 o 
  -2   2   1     7090.76     7403.05     74.11 o 
  -1   2   1     4125.43     4413.13     45.42 o 
   0   2   1       16.01       25.79      2.78 o 
   1   2   1     4538.51     4942.13     49.62 o 
   2   2   1     2124.61     2397.58     35.38 o 
   3   2   1     2500.94     2760.02     33.52 o 
   4   2   1      339.10      352.47     12.35 o 
   5   2   1       77.25       75.75      5.77 o 
   6   2   1      202.12      207.59      9.13 o 
   7   2   1       16.82       26.06      4.01 o 
   8   2   1      762.90      736.26     26.58 o 
   9   2   1       81.34      108.30     12.71 o 
  10   2   1       87.62       92.97     19.15 o 
  11   2   1        4.95       18.69     11.37 o 
  12   2   1      138.97      141.12     24.50 o 
 -10   3   1       15.12       25.77     11.17 o 
  -9   3   1       73.95       77.30     16.17 o 
  -8   3   1      367.32      458.05     52.87 o 
  -7   3   1       50.94       46.16      8.64 o 
  -6   3   1       59.69       48.96      8.17 o 
  -5   3   1      871.86      855.46     25.53 o 
  -4   3   1       48.83       51.85      4.29 o 
  -3   3   1      719.87      760.77     16.13 o 
  -2   3   1     2354.26     2525.48     33.02 o 
  -1   3   1     2599.64     2542.67     30.03 o 
   0   3   1       76.02       49.20      3.34 o 
   1   3   1      544.03      539.96      7.60 o 
   2   3   1     3165.56     3430.91     39.28 o 
   3   3   1     6867.72     7329.17     75.75 o 
   4   3   1     2925.30     3256.26     41.24 o 
   5   3   1        9.50        9.79      2.55 o 
   6   3   1        4.68        4.29      4.03 o 
   7   3   1      408.27      383.54     13.54 o 
   8   3   1      262.12      278.30     13.73 o 
   9   3   1       64.25       90.88     16.09 o 
  10   3   1      125.06      113.28     20.16 o 
  11   3   1      108.48      119.49     21.37 o 
  12   3   1        0.87        8.24     11.01 o 
 -10   4   1       16.14       20.56     11.22 o 
  -9   4   1        0.66       11.52      8.34 o 
  -8   4   1       30.01       51.64     22.31 o 
  -7   4   1        2.11        6.94      5.10 o 
  -6   4   1        0.68       -3.68      3.68 o 
  -5   4   1       11.06       14.23      4.75 o 
  -4   4   1       10.60       12.48      3.31 o 
  -3   4   1       65.56       62.13      7.94 o 
  -2   4   1       23.79       46.96     10.95 o 
  -1   4   1      132.56      134.64      5.54 o 
   0   4   1      330.75      344.46      8.76 o 
   1   4   1       33.06       36.86      3.36 o 
   2   4   1      345.95      314.06      6.55 o 
   3   4   1       56.54       68.75      5.09 o 
   4   4   1     1372.64     1272.69     22.15 o 
   5   4   1      121.12      145.87      8.13 o 
   6   4   1      852.21      815.39     19.10 o 
   7   4   1      361.51      336.89     15.03 o 
   8   4   1      534.35      567.46     17.78 o 
   9   4   1      188.44      173.06     15.39 o 
  10   4   1        2.72        1.16      6.16 o 
  11   4   1       74.78       65.63     16.52 o 
  12   4   1       12.07       29.61     11.82 o 
  -9   5   1        1.86        0.91      7.73 o 
  -8   5   1       56.08       49.64      9.75 o 
  -7   5   1        5.25        3.72      7.91 o 
  -6   5   1        1.71        2.37      5.17 o 
  -5   5   1      489.70      466.97     22.84 o 
  -4   5   1      822.04      804.91     24.85 o 
  -3   5   1        0.09        3.30      1.96 o 
  -2   5   1     2711.22     3033.00     40.20 o 
  -1   5   1       43.00       30.35      8.93 o 
   0   5   1      117.33      136.54      6.08 o 
   1   5   1      741.12      841.01     19.65 o 
   2   5   1       14.13       18.81      1.82 o 
   3   5   1        9.91       15.82      2.29 o 
   4   5   1     1282.98     1347.18     24.25 o 
   5   5   1      340.76      385.63     12.38 o 
   6   5   1       25.19       39.15      5.38 o 
   7   5   1      155.89      154.14      9.89 o 
   8   5   1        9.88       15.95      5.00 o 
   9   5   1        0.64       -3.59      3.59 o 
  10   5   1      240.93      236.31     29.05 o 
  11   5   1      106.50      100.95     20.61 o 
  12   5   1       15.88       12.38     10.36 o 
  -9   6   1        1.20        7.48      7.73 o 
  -8   6   1        2.25       -4.54      4.54 o 
  -7   6   1       36.50       24.05      7.30 o 
  -6   6   1      203.55      160.33     23.67 o 
  -5   6   1        0.52       -2.38      6.69 o 
  -4   6   1       80.88       64.66      8.94 o 
  -3   6   1      739.73      786.92     18.25 o 
  -2   6   1       70.84       64.53      5.92 o 
  -1   6   1      229.96      236.44      9.05 o 
   0   6   1     3714.04     3565.25     50.15 o 
   1   6   1       27.46       22.15      3.37 o 
   2   6   1       32.01       38.04      4.35 o 
   3   6   1      278.80      291.44      7.11 o 
   4   6   1      193.78      172.11      6.85 o 
   5   6   1        9.21        5.60      2.48 o 
   6   6   1       21.00       29.23      4.94 o 
   7   6   1      336.62      340.48     13.60 o 
   8   6   1      114.14      115.64      9.90 o 
   9   6   1       21.11       21.00      5.61 o 
  10   6   1       44.05       35.32     12.68 o 
  11   6   1        5.70       -2.53      8.03 o 
  12   6   1        4.49       -5.00      8.29 o 
  -8   7   1      129.19      135.16     17.07 o 
  -7   7   1        9.85        1.54      5.86 o 
  -6   7   1      286.86      289.47     20.31 o 
  -5   7   1       86.21       82.89     11.50 o 
  -4   7   1      174.55      155.76     18.92 o 
  -3   7   1       56.27       64.97      8.77 o 
  -2   7   1       40.85       29.15      4.45 o 
  -1   7   1        1.40        0.04      2.17 o 
   0   7   1     1161.89     1265.10     24.01 o 
   1   7   1        0.01        2.15      2.09 o 
   2   7   1      124.68      111.94      7.54 o 
   3   7   1       99.50       74.11      4.38 o 
   4   7   1      277.51      269.03      8.08 o 
   5   7   1      137.32      152.29      9.77 o 
   6   7   1        1.35       -1.15      2.87 o 
   7   7   1       90.36       95.37      9.18 o 
   8   7   1       18.93       15.79      5.31 o 
   9   7   1        0.28        8.21      5.90 o 
  10   7   1       52.86       59.09     12.53 o 
  11   7   1       15.56       13.54     11.42 o 
  12   7   1        0.96       -6.52     10.61 o 
  -8   8   1       10.27       11.09      8.41 o 
  -7   8   1        2.07       -6.14      6.29 o 
  -6   8   1        5.83        9.12      6.64 o 
  -5   8   1       82.93      109.26     15.31 o 
  -4   8   1      365.26      321.08     21.55 o 
  -3   8   1       20.88       20.06      6.19 o 
  -2   8   1        2.47       -2.59      2.59 o 
  -1   8   1       84.66       69.32      7.01 o 
   0   8   1      325.98      307.62     14.88 o 
   1   8   1      757.45      740.29     18.69 o 
   2   8   1        1.72        5.27      2.75 o 
   3   8   1      398.65      380.56     13.45 o 
   4   8   1     1536.89     1539.35     29.68 o 
   5   8   1       61.17       57.45      6.94 o 
   6   8   1      466.57      452.27     20.81 o 
   7   8   1        4.17       -3.03      3.03 o 
   8   8   1     1176.62     1152.94     28.95 o 
   9   8   1      181.46      168.91     13.47 o 
  10   8   1      228.90      248.86     21.09 o 
  11   8   1       21.69       16.27     12.23 o 
  12   8   1       19.80       27.28     12.18 o 
  -7   9   1       26.87       44.80     11.01 o 
  -6   9   1        3.55        2.65      8.46 o 
  -5   9   1       57.44       33.33      9.48 o 
  -4   9   1       84.90       85.21     11.79 o 
  -3   9   1       91.26       91.78     15.26 o 
  -2   9   1      237.28      286.67     17.39 o 
  -1   9   1      120.59      107.49      9.12 o 
   0   9   1      255.12      231.72     11.42 o 
   1   9   1        5.97        5.48      3.05 o 
   2   9   1        1.90        2.51      2.92 o 
   3   9   1        2.29        0.09      3.67 o 
   4   9   1        3.16        3.82      3.99 o 
   5   9   1      214.80      243.84     16.95 o 
   6   9   1        5.49        3.68      3.86 o 
   7   9   1       76.39       73.37      9.10 o 
   8   9   1        2.14       -2.11      4.07 o 
   9   9   1       25.64       27.15      6.61 o 
  10   9   1      241.05      257.00     21.17 o 
  11   9   1       14.80       12.69      8.09 o 
  12   9   1       10.54       15.21     13.74 o 
  -6  10   1        1.43        4.12     16.88 o 
  -5  10   1        0.63        6.56      6.13 o 
  -4  10   1       48.69       45.55      9.13 o 
  -3  10   1      553.51      510.30     24.12 o 
  -2  10   1       34.53       41.02      8.68 o 
  -1  10   1        3.75        1.32      4.54 o 
   0  10   1       94.79       99.24      9.55 o 
   1  10   1     1023.14     1057.91     25.89 o 
   2  10   1       14.36       13.37      4.32 o 
   3  10   1       40.93       36.06      5.76 o 
   4  10   1       18.17       17.05      4.81 o 
   5  10   1       16.86       14.66      4.82 o 
   6  10   1      331.12      359.43     26.37 o 
   7  10   1        1.27       -1.96      3.77 o 
   8  10   1        5.35        2.50      4.78 o 
   9  10   1        0.44       -3.07      4.44 o 
  10  10   1        6.28        3.72      7.31 o 
  11  10   1        3.41       -5.09      8.49 o 
  -5  11   1       14.04       22.56      9.73 o 
  -4  11   1        0.27        8.18      6.72 o 
  -3  11   1       46.04       48.86      9.70 o 
  -2  11   1        3.68        0.32      4.89 o 
  -1  11   1      260.94      255.60     43.12 o 
   0  11   1       75.15       77.47      8.74 o 
   1  11   1      213.21      219.22     17.84 o 
   2  11   1       44.48       41.72      6.84 o 
   3  11   1        0.61        3.26      3.83 o 
   4  11   1        0.08       -2.58      3.76 o 
   5  11   1        2.18       -0.78      3.68 o 
   6  11   1      183.21      169.59     13.90 o 
   7  11   1      248.94      247.22     16.60 o 
   8  11   1      113.48      128.72     12.49 o 
   9  11   1      110.14       87.00     14.09 o 
  10  11   1       15.65       20.56     10.61 o 
  11  11   1       98.32      141.13     17.74 o 
  -4  12   1       48.61       61.15     12.84 o 
  -3  12   1       46.83       64.98     11.78 o 
  -2  12   1      135.79      151.01     16.79 o 
  -1  12   1        7.04       10.45      6.01 o 
   0  12   1        0.28        4.13      4.75 o 
   1  12   1       40.26       52.20      9.23 o 
   2  12   1        3.37       -2.16      4.01 o 
   3  12   1      239.25      252.45     15.39 o 
   4  12   1      634.44      649.51     24.25 o 
   5  12   1        9.69       15.36      5.25 o 
   6  12   1        9.31       10.63      5.11 o 
   7  12   1        0.07        3.96      4.90 o 
   8  12   1       16.50        9.25      5.29 o 
   9  12   1       35.32       38.52     10.01 o 
  10  12   1        5.06       19.40     11.82 o 
  -2  13   1        1.00       12.53     14.00 o 
  -1  13   1       10.94       16.04      7.18 o 
   0  13   1       28.41       45.84      9.22 o 
   1  13   1        1.44       12.63      5.01 o 
   2  13   1       51.36       60.38      9.92 o 
   3  13   1        1.01        7.84      5.98 o 
   4  13   1      123.99      127.29     12.23 o 
   5  13   1      160.17      175.52     14.19 o 
   6  13   1        3.83       -0.22      4.48 o 
   7  13   1        0.32        4.65      4.94 o 
   8  13   1       29.53       27.32      6.87 o 
   9  13   1       96.87       90.96     15.54 o 
   0  14   1        1.20        5.28      6.82 o 
   1  14   1       13.06        5.57      6.32 o 
   2  14   1        7.26       12.19     10.18 o 
   3  14   1       16.50       22.33      6.35 o 
   4  14   1       17.26       13.63      6.22 o 
   5  14   1        1.14        4.50      5.39 o 
   6  14   1        0.26       -0.56      4.93 o 
   7  14   1       10.33       17.04      6.21 o 
   8  14   1       11.60       13.39      6.21 o 
   3  15   1       33.08       45.71      8.94 o 
   4  15   1       66.78       77.64     11.02 o 
   5  15   1        2.88       -1.38      6.02 o 
  -7 -14   2       31.96       12.28      9.31 o 
  -6 -14   2        2.23       -2.23      5.53 o 
  -5 -14   2        4.21        6.28      6.64 o 
  -4 -14   2       12.90       12.38      6.01 o 
  -3 -14   2      113.65       89.68     11.57 o 
  -2 -14   2       38.15       34.88      8.24 o 
  -1 -14   2        3.06        2.23      6.67 o 
  -8 -13   2       27.86       54.53     12.36 o 
  -7 -13   2       82.85       68.19     14.53 o 
  -6 -13   2       24.79       33.33      8.54 o 
  -5 -13   2       22.87       23.98      6.46 o 
  -4 -13   2        1.51       -3.77      3.77 o 
  -3 -13   2       43.52       40.02      7.38 o 
  -2 -13   2       75.09       73.44      9.48 o 
  -1 -13   2        0.62        6.52      5.22 o 
   0 -13   2        1.86       13.30      5.89 o 
   1 -13   2        9.21        7.55      6.35 o 
  -9 -12   2       59.20       72.38     13.20 o 
  -8 -12   2        6.38       14.36      7.91 o 
  -7 -12   2        0.00       -2.61      7.33 o 
  -6 -12   2        0.18       -2.39      4.74 o 
  -5 -12   2       39.00       31.90      7.01 o 
  -4 -12   2       80.80      100.69     11.08 o 
  -3 -12   2      165.58      173.15     13.82 o 
  -2 -12   2      114.69      115.77     11.55 o 
  -1 -12   2      150.33      133.63     12.36 o 
   0 -12   2        2.12        2.21      4.93 o 
   1 -12   2       91.06      122.63     14.97 o 
   2 -12   2        1.32       -5.32     10.84 o 
   3 -12   2        4.69        8.41      7.62 o 
 -10 -11   2        0.50       12.86      9.02 o 
  -9 -11   2       25.42       28.00     10.71 o 
  -8 -11   2       14.09       21.36      7.56 o 
  -7 -11   2        4.95        1.78      5.81 o 
  -6 -11   2      320.75      307.51     16.61 o 
  -5 -11   2      202.17      215.76     14.61 o 
  -4 -11   2       12.94        9.97      5.08 o 
  -3 -11   2       70.86       76.32     15.80 o 
  -2 -11   2      377.50      349.76     15.67 o 
  -1 -11   2      164.76      176.82     12.97 o 
   0 -11   2        1.34       -1.35      3.65 o 
   1 -11   2       10.30        9.66     13.64 o 
   2 -11   2       21.51       10.80      8.26 o 
   3 -11   2       57.91       58.33     11.66 o 
   4 -11   2       15.66       24.39      8.53 o 
 -11 -10   2        2.59       18.43      7.42 o 
 -10 -10   2        0.15       -7.20      7.20 o 
  -9 -10   2        0.39       -1.27      6.58 o 
  -8 -10   2       54.42       75.53     12.97 o 
  -7 -10   2        0.47       -3.63      3.63 o 
  -6 -10   2      102.33       91.47     13.92 o 
  -5 -10   2       80.11       88.17      9.91 o 
  -4 -10   2      390.79      386.05     16.12 o 
  -3 -10   2       39.65       43.64      6.91 o 
  -2 -10   2      455.10      395.61     15.89 o 
  -1 -10   2      197.53      212.29     13.18 o 
   0 -10   2      546.27      507.11     18.27 o 
   1 -10   2       28.92       17.86      8.56 o 
   2 -10   2       54.09       51.67      9.61 o 
   3 -10   2       33.60       33.88      8.73 o 
   4 -10   2       50.90       38.42      9.69 o 
   5 -10   2      117.84      120.04     16.35 o 
 -11  -9   2       46.71       28.80      9.10 o 
 -10  -9   2        4.75       -6.86     12.76 o 
  -9  -9   2        5.29       -5.27      5.27 o 
  -8  -9   2      392.50      378.85     33.52 o 
  -7  -9   2      236.64      232.46     14.29 o 
  -6  -9   2      150.96      136.67     12.71 o 
  -5  -9   2      217.71      217.40     12.55 o 
  -4  -9   2        8.33        4.19      3.45 o 
  -3  -9   2      349.44      373.46     14.62 o 
  -2  -9   2       11.18       11.25      3.94 o 
  -1  -9   2       11.87        1.04      3.13 o 
   0  -9   2      361.34      343.54     14.15 o 
   1  -9   2      252.38      241.57     19.19 o 
   2  -9   2      228.51      213.15     16.17 o 
   3  -9   2       54.28       67.67     10.77 o 
   4  -9   2       22.13       20.01      7.41 o 
   5  -9   2       28.25       27.24      7.62 o 
   6  -9   2        0.09        3.11      4.86 o 
 -11  -8   2      128.99      131.82     16.63 o 
 -10  -8   2       32.54       21.37      8.31 o 
  -9  -8   2       96.52      119.04     15.19 o 
  -8  -8   2      358.44      337.93     23.24 o 
  -7  -8   2        0.81        2.13      3.88 o 
  -6  -8   2      245.96      219.89     14.31 o 
  -5  -8   2      957.75      910.24     23.10 o 
  -4  -8   2     1039.79     1050.21     24.55 o 
  -3  -8   2      205.47      185.99     10.44 o 
  -2  -8   2       99.56       98.71      8.35 o 
  -1  -8   2      564.17      518.33     15.98 o 
   0  -8   2       58.18       60.72      6.97 o 
   1  -8   2       90.87      106.10     18.35 o 
   2  -8   2      780.54      784.84     31.07 o 
   3  -8   2      536.74      545.42     22.94 o 
   4  -8   2       80.31       72.26     11.44 o 
   5  -8   2        6.92        2.15      5.09 o 
   6  -8   2        4.91        5.18      6.12 o 
   7  -8   2        2.41       -1.74      6.04 o 
 -12  -7   2       88.85       90.44     22.48 o 
 -11  -7   2        0.62       -1.21     10.91 o 
 -10  -7   2        0.41        2.31      6.32 o 
  -9  -7   2       22.12       20.58      8.12 o 
  -8  -7   2      337.31      344.80     20.84 o 
  -7  -7   2       21.46       20.75      5.09 o 
  -6  -7   2      499.27      516.48     17.28 o 
  -5  -7   2       79.87       95.89      8.25 o 
  -4  -7   2        9.41       11.45      3.17 o 
  -3  -7   2      159.89      157.31      8.95 o 
  -2  -7   2        0.39       -0.02      2.75 o 
  -1  -7   2      172.41      175.96      9.08 o 
   0  -7   2      174.63      172.56      9.13 o 
   1  -7   2      900.43      935.22     17.22 o 
   2  -7   2       44.23       38.09      5.21 o 
   3  -7   2     1137.19     1114.82     31.65 o 
   4  -7   2       50.35       48.96     12.56 o 
   5  -7   2      397.98      446.89     23.22 o 
   6  -7   2        1.08       -0.65      5.99 o 
   7  -7   2        7.40       -2.40      8.92 o 
   8  -7   2      147.31      176.79     19.02 o 
 -12  -6   2       94.49       87.26     22.58 o 
 -10  -6   2      346.99      346.80     31.91 o 
  -9  -6   2       66.44       43.96     10.61 o 
  -8  -6   2      942.49      910.35     32.03 o 
  -7  -6   2      647.52      573.02     17.90 o 
  -6  -6   2       26.23       38.34      5.33 o 
  -5  -6   2       20.74        7.10      3.27 o 
  -4  -6   2       20.22       19.65      3.80 o 
  -3  -6   2     1733.07     1711.33     28.81 o 
  -2  -6   2     1564.37     1565.43     26.78 o 
  -1  -6   2     1351.69     1437.84     25.21 o 
   0  -6   2      347.13      375.44      8.46 o 
   1  -6   2      173.12      174.57      8.42 o 
   2  -6   2      600.33      548.97     21.18 o 
   3  -6   2        8.03       15.13      4.97 o 
   4  -6   2      151.52      149.09     17.76 o 
   5  -6   2       58.78       71.26     23.37 o 
   6  -6   2      116.02      115.26     13.52 o 
   7  -6   2       19.59       26.39      7.47 o 
   8  -6   2       29.87       25.39      7.88 o 
   9  -6   2       28.06       15.87      8.35 o 
 -12  -5   2        6.00       12.28     10.81 o 
 -11  -5   2        3.06        5.86      7.88 o 
  -9  -5   2       15.54       17.85      6.15 o 
  -8  -5   2      325.24      327.91     18.90 o 
  -7  -5   2      114.97      107.63      8.91 o 
  -6  -5   2      171.96      184.71     10.10 o 
  -5  -5   2       86.65      122.98      8.19 o 
  -4  -5   2     1553.20     1709.20     33.24 o 
  -3  -5   2     2049.04     2379.42     34.16 o 
  -2  -5   2       18.57       15.11      3.47 o 
  -1  -5   2     3997.15     4274.91     51.49 o 
   0  -5   2      331.56      277.70      6.68 o 
   1  -5   2     1844.66     1868.76     28.61 o 
   2  -5   2      595.76      700.60     15.68 o 
   3  -5   2      199.25      196.51      8.17 o 
   4  -5   2      323.16      265.44     14.27 o 
   5  -5   2       56.89       51.45      8.50 o 
   6  -5   2        1.94       -4.32      4.32 o 
   7  -5   2       90.02       92.40     18.16 o 
   8  -5   2        3.44       -4.50      4.50 o 
   9  -5   2       29.33       45.04     13.67 o 
 -12  -4   2       76.94       53.30     18.14 o 
 -11  -4   2      108.25      165.87     28.24 o 
 -10  -4   2        2.83        7.98      8.99 o 
  -9  -4   2     1089.22      964.32     42.39 o 
  -8  -4   2     1803.40     1645.52     75.61 o 
  -7  -4   2      479.85      430.00     14.11 o 
  -6  -4   2      264.48      275.51     10.68 o 
  -5  -4   2     1257.40     1327.18     24.65 o 
  -4  -4   2      436.72      457.94     12.45 o 
  -3  -4   2       77.51       87.13      6.47 o 
  -2  -4   2       62.45       67.82      4.83 o 
  -1  -4   2       31.09       33.22      2.10 o 
   0  -4   2      438.81      398.36      7.67 o 
   1  -4   2      105.34      103.27      8.91 o 
   2  -4   2       36.25       34.75      3.84 o 
   3  -4   2     2102.00     2077.49     40.16 o 
   4  -4   2      589.94      575.45     49.03 o 
   5  -4   2       10.89        7.06      4.18 o 
   6  -4   2        0.40       -1.01      3.48 o 
   7  -4   2       59.51       53.44      9.72 o 
   8  -4   2        5.32        9.92      5.98 o 
   9  -4   2       24.90       42.85     10.01 o 
  10  -4   2        0.19        0.79      6.22 o 
 -12  -3   2       63.95       63.46     19.30 o 
 -11  -3   2        0.19       -7.12      7.12 o 
 -10  -3   2        6.81       11.87     10.51 o 
  -9  -3   2      763.12      755.81     46.48 o 
  -8  -3   2     1062.41     1006.24     31.05 o 
  -7  -3   2        6.74        2.46      2.65 o 
  -6  -3   2        3.07        5.36      2.53 o 
  -5  -3   2      346.41      484.85     13.25 o 
  -4  -3   2     1372.25     1476.49     24.24 o 
  -3  -3   2        5.28        8.61      1.96 o 
  -2  -3   2       41.77       37.38      3.55 o 
  -1  -3   2     2102.58     2366.45     23.95 o 
   0  -3   2     1855.69     1918.76     20.46 o 
   1  -3   2      284.30      332.03      8.44 o 
   2  -3   2       46.42       35.86      8.72 o 
   3  -3   2      403.01      501.21     10.62 o 
   4  -3   2       16.79       18.89      4.76 o 
   5  -3   2     2807.90     3038.28     56.14 o 
   6  -3   2      130.68      147.14     13.07 o 
   7  -3   2        5.72        2.63      5.58 o 
   8  -3   2        1.57        1.84      5.08 o 
   9  -3   2        5.65        6.70     10.28 o 
  10  -3   2        3.80       -3.32      5.08 o 
 -12  -2   2        0.59       -6.67      6.67 o 
 -11  -2   2        3.87        7.58      9.35 o 
 -10  -2   2      511.39      552.54     40.07 o 
  -9  -2   2      557.30      481.61     33.55 o 
  -8  -2   2        2.38        5.01      6.49 o 
  -7  -2   2       83.17       78.74      7.12 o 
  -6  -2   2      538.21      541.21     18.14 o 
  -5  -2   2      207.42      211.58      8.01 o 
  -4  -2   2       15.72       13.85      2.51 o 
  -3  -2   2      214.63      234.73      7.48 o 
  -2  -2   2        5.50        4.26      1.34 o 
  -1  -2   2     4794.70     5113.03     44.76 o 
   0  -2   2     6166.16     6694.37     56.95 o 
   1  -2   2     8187.59     9246.96     90.09 o 
   2  -2   2    17155.70    18636.07    175.59 o 
   3  -2   2     1627.26     1626.73     30.91 o 
   4  -2   2     1352.52     1337.62     30.04 o 
   5  -2   2     1071.08     1131.14     29.92 o 
   6  -2   2      268.57      248.79     14.50 o 
   7  -2   2       94.14       89.95     11.57 o 
   8  -2   2       54.11       71.17     11.48 o 
   9  -2   2        1.07        5.20      5.01 o 
  10  -2   2        6.06        1.53      5.89 o 
  11  -2   2      108.06      109.84     20.16 o 
 -12  -1   2       27.56       34.46     14.75 o 
 -11  -1   2       44.02       64.67     17.63 o 
 -10  -1   2        4.29       11.27      9.85 o 
  -9  -1   2       22.34       14.60      9.15 o 
  -8  -1   2      935.63      984.08     49.16 o 
  -7  -1   2     1385.47     1358.55     26.45 o 
  -6  -1   2      320.42      307.71     10.74 o 
  -5  -1   2      945.81     1056.41     23.01 o 
  -4  -1   2     4958.94     5223.63     58.02 o 
  -3  -1   2      187.75      159.22      6.10 o 
  -2  -1   2     1705.05     1860.78     30.04 o 
  -1  -1   2      784.45      921.91     16.82 o 
   0  -1   2      116.52      118.21      3.63 o 
   1  -1   2    48424.43    45981.25    787.12 o 
   2  -1   2      444.17      409.10     19.30 o 
   3  -1   2      326.33      313.12     11.51 o 
   4  -1   2      437.40      384.18     19.02 o 
   5  -1   2      666.61      794.83     23.48 o 
   6  -1   2      766.68      785.12     25.86 o 
   7  -1   2       70.45       83.88     10.51 o 
   8  -1   2       50.37       50.78      9.61 o 
   9  -1   2      289.98      276.42     20.79 o 
  10  -1   2       14.20       14.79      7.23 o 
  11  -1   2       17.10       17.33     11.87 o 
 -11   0   2       88.29       62.60     17.23 o 
 -10   0   2       97.44      107.82     21.02 o 
  -9   0   2      143.34      167.24     23.90 o 
  -8   0   2       54.73       67.60     15.86 o 
  -7   0   2       70.12       70.67      9.26 o 
  -6   0   2      339.60      358.77     13.69 o 
  -5   0   2       39.34       34.57      4.13 o 
  -4   0   2        0.74       -2.72      2.72 o 
  -3   0   2      406.73      397.83      9.09 o 
  -2   0   2      646.19      650.40     10.50 o 
  -1   0   2      709.14      740.19     10.96 o 
   0   0   2     5885.40     6443.25     53.23 o 
   1   0   2      327.60      293.10      5.65 o 
   2   0   2        0.54        4.02      1.59 o 
   3   0   2      425.94      385.11      7.94 o 
   4   0   2        1.07        2.46      2.07 o 
   5   0   2     1717.79     1789.63     36.90 o 
   6   0   2      431.18      385.95     42.11 o 
   7   0   2      280.08      227.58     15.78 o 
   8   0   2      357.90      332.76     18.61 o 
   9   0   2      136.24      117.92     14.23 o 
  10   0   2       66.08       72.33     12.56 o 
  11   0   2      183.59      200.79     27.54 o 
 -11   1   2        1.41        4.95      8.19 o 
 -10   1   2      248.34      213.17     30.67 o 
  -9   1   2        5.86       -0.56      7.53 o 
  -8   1   2      536.79      516.72     35.17 o 
  -7   1   2        1.78        5.72      4.37 o 
  -6   1   2      185.14      180.37      8.38 o 
  -5   1   2      881.57      852.84     17.20 o 
  -4   1   2     2024.80     2249.45     30.84 o 
  -3   1   2     1353.04     1360.66     20.00 o 
  -2   1   2     3163.16     3162.84     35.22 o 
  -1   1   2      730.48      755.54     10.85 o 
   0   1   2       92.24       68.60      2.57 o 
   1   1   2     4513.12     4906.69     48.98 o 
   2   1   2       30.51       36.99      3.52 o 
   3   1   2     1901.12     2054.98     26.12 o 
   4   1   2      300.43      345.03      9.21 o 
   5   1   2     1005.51     1024.63     18.77 o 
   6   1   2       29.37       33.39      4.15 o 
   7   1   2      139.76      153.52     12.90 o 
   8   1   2       27.12       27.32      6.91 o 
   9   1   2       99.32      113.50     13.63 o 
  10   1   2      164.42      146.46     16.30 o 
  11   1   2       95.67       98.98     20.26 o 
  12   1   2       12.51       23.85     13.04 o 
 -11   2   2        0.78       11.01     10.51 o 
 -10   2   2        5.75        8.89      7.58 o 
  -9   2   2       55.42       61.84     15.46 o 
  -8   2   2      385.76      344.73     31.73 o 
  -7   2   2        9.84        8.13      5.17 o 
  -6   2   2       42.19       36.33     10.26 o 
  -5   2   2      838.10      875.07     20.39 o 
  -4   2   2      293.15      376.73     29.53 o 
  -3   2   2      338.91      416.33     11.78 o 
  -2   2   2        0.06        0.63      0.98 o 
  -1   2   2      104.21       98.30      3.74 o 
   0   2   2     5537.64     6301.85     62.19 o 
   1   2   2    25678.92    25069.56    282.28 o 
   2   2   2    19843.15    21320.27    189.01 o 
   3   2   2     4963.14     2487.10     51.13 o 
   4   2   2     1199.28     1203.92     20.08 o 
   5   2   2       55.90       57.37      5.15 o 
   6   2   2      133.51      148.93      7.70 o 
   7   2   2      829.90      806.16     19.38 o 
   8   2   2        0.71       -0.70      8.51 o 
   9   2   2       64.50       63.82     13.54 o 
  10   2   2      235.88      290.10     20.79 o 
  11   2   2      107.38      117.67     22.03 o 
  12   2   2        1.55        4.90      9.15 o 
 -10   3   2       45.08       39.61     15.21 o 
  -9   3   2      670.84      768.84     45.62 o 
  -8   3   2      110.05       99.19     13.34 o 
  -7   3   2       13.11       16.47      6.11 o 
  -6   3   2       47.69       43.22      7.89 o 
  -5   3   2      326.26      356.36     10.67 o 
  -4   3   2     1193.78     1207.69     20.84 o 
  -3   3   2     1445.31     1441.54     22.67 o 
  -2   3   2       75.85       83.97      4.48 o 
  -1   3   2     2697.47     2717.65     32.09 o 
   0   3   2    15843.87    16783.95    134.85 o 
   1   3   2     3027.09     3194.49     35.10 o 
   2   3   2     4875.49     4951.80     44.42 o 
   3   3   2     3584.92     3948.92     57.12 o 
   4   3   2      277.73      284.69      8.98 o 
   5   3   2     1073.20     1133.06     26.53 o 
   6   3   2        0.62        1.53      2.47 o 
   7   3   2        4.51        8.89      3.73 o 
   8   3   2      137.85      137.33     13.14 o 
   9   3   2        4.15        1.71      6.72 o 
  10   3   2      533.27      558.65     26.35 o 
  11   3   2      404.70      365.85     32.89 o 
  12   3   2        3.43       -4.50      8.64 o 
 -10   4   2       25.84       34.76     12.13 o 
  -9   4   2        3.81        5.25      8.19 o 
  -8   4   2      405.64      393.94     22.18 o 
  -7   4   2      523.99      487.68     23.43 o 
  -6   4   2       44.27       36.93      7.62 o 
  -5   4   2      314.49      293.46     15.02 o 
  -4   4   2     1762.85     1877.00     29.17 o 
  -3   4   2     7578.82     7858.36     83.64 o 
  -2   4   2      456.40      422.12     10.66 o 
  -1   4   2      205.31      222.58      7.25 o 
   0   4   2     5941.05     6131.47     63.92 o 
   1   4   2      269.43      256.01     15.02 o 
   2   4   2      104.29       90.01      4.16 o 
   3   4   2     8079.40     8608.39     88.85 o 
   4   4   2       18.32       15.27      2.90 o 
   5   4   2        0.14        1.16      2.10 o 
   6   4   2      811.12      779.46     18.48 o 
   7   4   2      134.13      154.65     15.13 o 
   8   4   2      124.13      123.64     12.75 o 
   9   4   2       32.46       23.75     13.87 o 
  10   4   2      111.23      148.02     15.55 o 
  11   4   2        0.13       -5.66      6.72 o 
  12   4   2        0.78       -4.14      9.75 o 
  -9   5   2       12.95       34.16     12.98 o 
  -8   5   2        5.93       18.27      7.83 o 
  -7   5   2        1.65       -4.64      4.64 o 
  -6   5   2      234.08      228.31     16.61 o 
  -5   5   2        5.23        7.71      4.81 o 
  -4   5   2     1035.63     1005.02     20.55 o 
  -3   5   2       96.19       87.15      7.41 o 
  -2   5   2     1653.64     1763.89     26.83 o 
  -1   5   2       30.82       33.97      3.95 o 
   0   5   2      199.68      207.90      8.59 o 
   1   5   2     1448.60     1519.99     18.33 o 
   2   5   2      236.73      240.99      6.52 o 
   3   5   2       29.72       21.41      2.90 o 
   4   5   2     1451.00     1454.11     21.30 o 
   5   5   2     1039.13     1149.32     28.35 o 
   6   5   2       39.12       45.91      5.67 o 
   7   5   2      894.04      988.64     23.52 o 
   8   5   2      176.34      194.51     11.87 o 
   9   5   2       31.92       22.49      8.77 o 
  10   5   2       36.67       37.64      9.31 o 
  11   5   2        1.42        5.51      9.04 o 
  12   5   2       67.58       95.80     21.17 o 
  -9   6   2        1.39       -0.30      8.49 o 
  -8   6   2       24.49       23.40      8.49 o 
  -7   6   2        0.06       -4.04      6.82 o 
  -6   6   2      214.46      183.29     16.47 o 
  -5   6   2        5.57        0.50      4.46 o 
  -4   6   2       47.52       57.86      8.90 o 
  -3   6   2      491.39      472.32     13.69 o 
  -2   6   2      863.02      869.64     18.81 o 
  -1   6   2      743.42      739.23     16.97 o 
   0   6   2     3027.57     3210.86     41.38 o 
   1   6   2      296.75      333.29     13.31 o 
   2   6   2       46.43       49.03      3.02 o 
   3   6   2     3068.59     3180.65     34.09 o 
   4   6   2      461.34      495.64     11.10 o 
   5   6   2      188.47      209.64     10.14 o 
   6   6   2      160.15      169.68     14.11 o 
   7   6   2        7.76        8.15      3.47 o 
   8   6   2      156.16      149.01     12.80 o 
   9   6   2      661.45      635.27     21.08 o 
  10   6   2      213.99      236.56     18.36 o 
  11   6   2       46.09       62.45     17.68 o 
  12   6   2       96.94       78.92     19.91 o 
  -8   7   2       25.06       23.18      9.24 o 
  -7   7   2        1.82       -2.49     12.81 o 
  -6   7   2        0.51        0.17      5.37 o 
  -5   7   2      254.63      247.81     30.72 o 
  -4   7   2      157.11      159.52     34.56 o 
  -3   7   2       74.93       68.36      6.73 o 
  -2   7   2       27.51       24.13      4.31 o 
  -1   7   2        3.03        4.87      2.47 o 
   0   7   2        0.16       -1.33      3.00 o 
   1   7   2      273.49      250.10      9.44 o 
   2   7   2       63.78       70.14      3.72 o 
   3   7   2      231.38      266.78      6.96 o 
   4   7   2      317.28      331.18      8.80 o 
   5   7   2       91.09       90.90      6.08 o 
   6   7   2      587.43      675.56     19.25 o 
   7   7   2      175.14      199.22     12.24 o 
   8   7   2      693.02      695.89     21.37 o 
   9   7   2      252.82      270.70     15.28 o 
  10   7   2      134.70      142.98     12.81 o 
  11   7   2       19.78       15.26     10.96 o 
  12   7   2       13.00       26.12     12.43 o 
  -8   8   2       18.32       13.94      9.14 o 
  -7   8   2        0.61        2.97      6.35 o 
  -6   8   2       59.20       59.38     10.84 o 
  -5   8   2       10.17       12.48      6.03 o 
  -4   8   2      114.92      119.63     13.29 o 
  -3   8   2       13.53       17.03      5.80 o 
  -2   8   2      242.02      236.19     10.73 o 
  -1   8   2       34.16       30.24      4.63 o 
   0   8   2      239.71      236.36     14.05 o 
   1   8   2      122.28      128.14      8.51 o 
   2   8   2      186.97      180.14     12.24 o 
   3   8   2      541.98      536.65     15.91 o 
   4   8   2      290.71      295.72     11.88 o 
   5   8   2        8.20        7.80      3.25 o 
   6   8   2      309.52      301.44     13.61 o 
   7   8   2        8.47        4.17      5.69 o 
   8   8   2     1247.56     1248.55     30.50 o 
   9   8   2        0.63        2.66      4.45 o 
  10   8   2        0.06       11.67     12.43 o 
  11   8   2      126.62      150.62     24.61 o 
  12   8   2       18.90       45.07     16.32 o 
  -7   9   2        5.35       -0.90      7.79 o 
  -6   9   2        3.83        5.66      6.82 o 
  -5   9   2       15.17       14.98      8.77 o 
  -4   9   2        0.62        9.55      6.21 o 
  -3   9   2        0.48       -3.78      3.78 o 
  -2   9   2      134.37      155.20     10.88 o 
  -1   9   2        2.98        2.93      3.50 o 
   0   9   2      395.49      394.78     14.49 o 
   1   9   2      228.40      222.59     11.44 o 
   2   9   2      559.67      519.92     16.69 o 
   3   9   2      116.43      117.41      9.15 o 
   4   9   2      457.53      483.88     16.69 o 
   5   9   2      265.47      267.54     12.80 o 
   6   9   2      156.22      159.15     11.49 o 
   7   9   2      399.68      342.10     15.25 o 
   8   9   2       26.32       23.59      6.57 o 
   9   9   2      473.72      469.38     23.63 o 
  10   9   2        0.15       -1.18      6.27 o 
  11   9   2      137.47      147.07     18.44 o 
  -6  10   2        0.14        2.07      6.83 o 
  -5  10   2      121.40      119.23     15.48 o 
  -4  10   2      303.80      327.52     20.89 o 
  -3  10   2      166.48      178.48     16.21 o 
  -2  10   2      205.65      202.57     16.21 o 
  -1  10   2       24.27       36.81      8.95 o 
   0  10   2       40.35       44.58      7.35 o 
   1  10   2      262.02      243.10     12.84 o 
   2  10   2        9.95        5.02      4.63 o 
   3  10   2       72.98       83.82      8.33 o 
   4  10   2       80.52       65.23      7.47 o 
   5  10   2       17.39        7.88      3.95 o 
   6  10   2      102.70       92.29      9.32 o 
   7  10   2      155.53      142.13     12.09 o 
   8  10   2       21.19       15.98      6.09 o 
   9  10   2        4.58        7.28      5.61 o 
  10  10   2      182.82      165.12     18.52 o 
  11  10   2        4.60        9.00      7.86 o 
  -5  11   2       67.81       88.78     22.08 o 
  -4  11   2       45.47       74.49     12.39 o 
  -3  11   2       26.60       36.78     21.04 o 
  -2  11   2      170.14      153.53     15.10 o 
  -1  11   2       33.66       44.72      8.80 o 
   0  11   2       36.42       34.73      6.43 o 
   1  11   2       87.54       98.96      9.84 o 
   2  11   2      596.29      623.11     20.48 o 
   3  11   2      245.94      229.25     13.61 o 
   4  11   2       93.41       79.51      9.02 o 
   5  11   2       60.44       65.67      8.21 o 
   6  11   2        6.58       13.46      5.36 o 
   7  11   2      301.79      264.18     15.93 o 
   8  11   2        0.37        2.69      4.77 o 
   9  11   2        9.05        8.85      5.38 o 
  10  11   2        0.16        5.63     19.96 o 
  11  11   2        4.44       10.96     13.34 o 
  -4  12   2       11.22       21.33      8.75 o 
  -3  12   2       34.78       47.61     10.12 o 
  -2  12   2       15.78       17.65      6.82 o 
  -1  12   2       27.16       29.23      8.44 o 
   0  12   2      144.08      112.40     11.31 o 
   1  12   2        8.38        8.45      5.00 o 
   2  12   2       29.47       29.51      6.75 o 
   3  12   2       46.65       48.56      7.54 o 
   4  12   2      203.01      211.87     14.37 o 
   5  12   2      314.02      330.90     16.68 o 
   6  12   2       30.82       39.63      7.32 o 
   7  12   2      422.34      399.54     18.68 o 
   8  12   2       12.33       18.82      5.99 o 
   9  12   2       58.94       63.70     10.86 o 
  10  12   2        3.51       11.82     11.82 o 
  -2  13   2       78.97       95.17     14.09 o 
  -1  13   2       13.53       15.44      7.41 o 
   0  13   2       28.48       36.19      9.07 o 
   1  13   2        4.35        6.57      4.47 o 
   2  13   2        3.33        4.66      6.20 o 
   3  13   2      258.21      256.62     16.12 o 
   4  13   2      209.54      203.01     16.26 o 
   5  13   2        0.89       13.17      6.41 o 
   6  13   2        0.19       -0.38      4.45 o 
   7  13   2       11.65       15.32      6.11 o 
   8  13   2       10.94        2.65      5.45 o 
   9  13   2        1.10        5.70      6.35 o 
   0  14   2       24.37       26.91      9.06 o 
   1  14   2      117.12      117.06     14.24 o 
   2  14   2       23.01       35.83      9.48 o 
   3  14   2       38.16       49.17     11.35 o 
   4  14   2        9.18        9.84      5.61 o 
   5  14   2      131.13      134.38     13.62 o 
   6  14   2        4.69       18.87      6.41 o 
   7  14   2       13.78       15.01      6.09 o 
   8  14   2       61.70       69.64     12.97 o 
   2  15   2        1.11       -0.67      5.51 o 
   3  15   2       12.61       23.85      6.95 o 
   4  15   2       29.60       22.70      6.71 o 
   5  15   2        1.82        0.52      5.66 o 
   6  15   2       27.79       38.72     10.29 o 
  -6 -14   3       95.75      103.60     16.49 o 
  -5 -14   3       25.22       40.60     16.46 o 
  -4 -14   3       19.92       28.45      7.32 o 
  -3 -14   3       90.47       98.90     11.79 o 
  -2 -14   3       22.31       16.80      6.92 o 
  -8 -13   3        0.44       -5.78      6.39 o 
  -7 -13   3       11.35       11.18     10.26 o 
  -6 -13   3        7.34       -1.53     10.46 o 
  -5 -13   3       75.68       88.74     11.09 o 
  -4 -13   3        6.99        8.02      6.20 o 
  -3 -13   3       41.90       33.71      7.56 o 
  -2 -13   3       54.13       50.37      8.68 o 
  -1 -13   3        4.38        1.50      5.20 o 
   0 -13   3        1.21       -0.62      8.08 o 
   1 -13   3        8.88       -1.20      9.02 o 
  -9 -12   3       52.40       59.34     12.43 o 
  -8 -12   3        8.70       -1.43      6.95 o 
  -7 -12   3       96.04      118.73     16.11 o 
  -6 -12   3        3.19       -5.76      5.76 o 
  -5 -12   3      117.41      100.48     11.13 o 
  -4 -12   3      105.34      112.33     11.86 o 
  -3 -12   3      358.63      364.85     34.43 o 
  -2 -12   3      371.24      385.70     21.48 o 
  -1 -12   3       34.11       36.50      8.84 o 
   0 -12   3        3.67       -6.11     13.77 o 
   1 -12   3        6.38        1.32      4.96 o 
   2 -12   3        0.00       11.14      6.23 o 
   3 -12   3        5.59       14.25      7.84 o 
 -10 -11   3        9.86       14.19     11.87 o 
  -9 -11   3        0.89        0.28     23.67 o 
  -8 -11   3        6.36        9.90      6.70 o 
  -7 -11   3        6.38       11.46      6.87 o 
  -6 -11   3      177.42      163.60     13.60 o 
  -5 -11   3       80.38       79.83      9.82 o 
  -4 -11   3      161.05      177.22     16.05 o 
  -3 -11   3      697.74      688.34     28.85 o 
  -2 -11   3      142.78      130.48     14.06 o 
  -1 -11   3      231.27      218.15     14.40 o 
   0 -11   3      116.62      105.91     12.29 o 
   1 -11   3        2.19        6.15      5.86 o 
   2 -11   3        2.55       -1.69      7.53 o 
   3 -11   3       28.42       20.02      8.35 o 
   4 -11   3       19.76       18.84      9.43 o 
 -10 -10   3       16.03       14.58     10.38 o 
  -9 -10   3       13.22       10.71      7.60 o 
  -8 -10   3      166.01      172.95     18.75 o 
  -7 -10   3       72.55       84.95     20.56 o 
  -6 -10   3      481.84      459.22     18.52 o 
  -5 -10   3      141.95      136.84     11.84 o 
  -4 -10   3        3.88        2.70      4.37 o 
  -3 -10   3        6.99        4.57      4.18 o 
  -2 -10   3        8.80        6.98      4.29 o 
  -1 -10   3      182.05      159.92     16.44 o 
   0 -10   3      259.03      276.41     15.72 o 
   1 -10   3       26.60       18.89      6.93 o 
   2 -10   3       43.71       37.31      8.34 o 
   3 -10   3       97.10       81.87     18.72 o 
   4 -10   3       32.32       31.43      8.61 o 
   5 -10   3        4.60        4.30      7.23 o 
 -11  -9   3        0.10        6.61      7.25 o 
 -10  -9   3        3.21       -5.96      5.96 o 
  -9  -9   3      137.35      123.95     16.12 o 
  -8  -9   3      219.91      179.46     18.69 o 
  -7  -9   3       35.06       41.10     10.02 o 
  -6  -9   3      122.34      129.76     10.74 o 
  -5  -9   3       16.35       12.40      4.93 o 
  -4  -9   3      115.75      104.34     20.39 o 
  -3  -9   3       19.92       22.80      4.99 o 
  -2  -9   3      193.21      173.98     11.43 o 
  -1  -9   3       23.11       18.43      6.32 o 
   0  -9   3       31.85       42.33      6.01 o 
   1  -9   3     1152.56     1059.90     32.07 o 
   2  -9   3      104.71      105.68     12.44 o 
   3  -9   3      303.75      317.08     27.71 o 
   4  -9   3       54.95       50.56     14.17 o 
   5  -9   3       41.16       43.31     15.61 o 
   6  -9   3       39.19       45.45     10.33 o 
 -11  -8   3       12.00       14.17      7.20 o 
 -10  -8   3      149.37      188.31     19.25 o 
  -9  -8   3      194.73      201.25     55.07 o 
  -8  -8   3      116.78      102.37     13.68 o 
  -7  -8   3        5.52       -5.84     12.45 o 
  -6  -8   3      199.90      197.85     12.04 o 
  -5  -8   3      112.43      107.12      9.31 o 
  -4  -8   3      184.53      183.13     12.36 o 
  -3  -8   3       25.05       23.17      4.58 o 
  -2  -8   3        1.90       -0.50      2.47 o 
  -1  -8   3      266.67      257.00     11.47 o 
   0  -8   3        5.46        6.80      3.38 o 
   1  -8   3       14.96        9.28      3.71 o 
   2  -8   3      487.94      383.26     18.15 o 
   3  -8   3      260.04      229.91     16.99 o 
   4  -8   3       12.75       10.23      5.84 o 
   5  -8   3        0.09        6.02      5.19 o 
   6  -8   3       20.81       31.75      8.91 o 
   7  -8   3       58.96       80.76     13.25 o 
 -11  -7   3       27.03       34.05     15.31 o 
 -10  -7   3        0.98       13.23      7.60 o 
  -9  -7   3      106.60       95.43     13.74 o 
  -8  -7   3      168.55      223.19     52.75 o 
  -7  -7   3        6.05        4.16      9.63 o 
  -6  -7   3      826.40      743.46     20.48 o 
  -5  -7   3     1680.64     1729.03     32.70 o 
  -4  -7   3       83.07       80.16      7.47 o 
  -3  -7   3     1313.77     1312.24     38.75 o 
  -2  -7   3       10.31        6.21      3.19 o 
  -1  -7   3      106.29      115.56     10.59 o 
   0  -7   3      521.01      542.77     16.16 o 
   1  -7   3      322.69      341.02     14.60 o 
   2  -7   3        6.34        7.60      4.35 o 
   3  -7   3       25.63       24.21      6.81 o 
   4  -7   3      581.10      577.95     28.29 o 
   5  -7   3        4.80        6.47      8.59 o 
   6  -7   3        0.02        2.47      5.46 o 
   7  -7   3       38.47       41.83     20.41 o 
   8  -7   3        5.56       -0.96     10.48 o 
 -12  -6   3        0.04       -3.23     10.00 o 
 -11  -6   3        1.40       -2.83      8.54 o 
 -10  -6   3       43.45       34.18      9.28 o 
  -9  -6   3       22.57       17.92      6.84 o 
  -8  -6   3       73.08       60.98     10.60 o 
  -7  -6   3      238.46      207.48     17.01 o 
  -6  -6   3      105.91      116.20      8.75 o 
  -5  -6   3       41.57       35.95      6.42 o 
  -4  -6   3       51.81       71.03      6.60 o 
  -3  -6   3        0.12        0.01      2.04 o 
  -2  -6   3     1392.01     1563.50     32.54 o 
  -1  -6   3        8.21       15.92      1.92 o 
   0  -6   3      235.44      225.12      6.61 o 
   1  -6   3       60.38       84.36      5.93 o 
   2  -6   3      118.81      107.16      6.51 o 
   3  -6   3       52.15       53.82      8.06 o 
   4  -6   3      801.70      797.75     27.59 o 
   5  -6   3      137.24      129.07     13.29 o 
   6  -6   3       14.87       19.00      6.67 o 
   7  -6   3       37.86       30.37      7.21 o 
   8  -6   3      238.48      256.53     21.29 o 
   9  -6   3      166.14      169.80     19.07 o 
 -12  -5   3       47.44       55.58     19.25 o 
 -11  -5   3        0.07        2.73      9.70 o 
 -10  -5   3      332.17      327.30     35.06 o 
  -9  -5   3      554.49      552.48     38.78 o 
  -8  -5   3       44.02       51.62     11.37 o 
  -7  -5   3      183.63      167.71     14.84 o 
  -6  -5   3       81.55       71.75      6.62 o 
  -5  -5   3       26.23       19.91      3.71 o 
  -4  -5   3      193.88      155.20      8.17 o 
  -3  -5   3     1005.36     1109.51     28.44 o 
  -2  -5   3      461.93      430.66     14.43 o 
  -1  -5   3       49.33       52.31      3.03 o 
   0  -5   3     1098.60     1088.07     17.26 o 
   1  -5   3     1306.56     1125.29     41.16 o 
   2  -5   3      485.78      515.24     13.67 o 
   3  -5   3      248.43      236.62     10.17 o 
   4  -5   3        3.12        5.65      3.80 o 
   5  -5   3      189.10      171.48     15.03 o 
   6  -5   3       59.24       61.38      9.64 o 
   7  -5   3       28.35       20.63      7.43 o 
   8  -5   3      134.16      136.69     24.53 o 
   9  -5   3       10.24        7.13      6.99 o 
 -12  -4   3        0.26        2.73     11.32 o 
 -11  -4   3        5.74       -2.53      8.99 o 
 -10  -4   3      150.59      127.58     22.84 o 
  -9  -4   3       65.76       81.44     13.34 o 
  -8  -4   3        0.00       -6.29      8.49 o 
  -7  -4   3       76.69       80.23     10.01 o 
  -6  -4   3      123.22      122.45      7.98 o 
  -5  -4   3      578.34      608.53     15.59 o 
  -4  -4   3      746.59      824.17     23.78 o 
  -3  -4   3     3037.97     3195.68     41.41 o 
  -2  -4   3     3956.11     4138.15     49.61 o 
  -1  -4   3     1250.49     1236.63     16.16 o 
   0  -4   3     5762.59     6311.02     88.54 o 
   1  -4   3        1.69       -0.05      1.65 o 
   2  -4   3      777.91      673.50     14.71 o 
   3  -4   3      295.07      301.83      9.22 o 
   4  -4   3     1301.14     1231.17     59.22 o 
   5  -4   3     1242.89     1202.89     33.23 o 
   6  -4   3       36.30       32.26     15.76 o 
   7  -4   3      272.06      248.29     18.40 o 
   8  -4   3        0.56       -4.42      4.42 o 
   9  -4   3      140.50      159.68     20.69 o 
  10  -4   3        1.30        9.77      6.90 o 
 -12  -3   3       46.52       43.81     15.41 o 
 -11  -3   3       14.53        1.11      9.30 o 
 -10  -3   3       11.10        9.09     10.41 o 
  -9  -3   3      140.67      175.37     26.32 o 
  -8  -3   3      595.32      628.60     24.64 o 
  -7  -3   3      599.22      590.28     22.50 o 
  -6  -3   3       93.57       86.51      6.37 o 
  -5  -3   3     3849.85     4434.32     55.05 o 
  -4  -3   3     1137.72     1117.49     19.76 o 
  -3  -3   3       64.71       68.29      4.44 o 
  -2  -3   3        2.88        4.88      1.48 o 
  -1  -3   3     1017.43     1121.62     14.55 o 
   0  -3   3     1484.01     1654.83     20.91 o 
   1  -3   3     2393.18     2482.46     40.67 o 
   2  -3   3        3.16        1.51      1.36 o 
   3  -3   3      109.66      108.86      5.00 o 
   4  -3   3     2252.44     2520.46     48.98 o 
   5  -3   3      131.54      130.57     11.56 o 
   6  -3   3      111.08       91.66     10.91 o 
   7  -3   3      165.92      195.02     16.09 o 
   8  -3   3        3.50        4.51      8.72 o 
   9  -3   3       40.86       27.59      8.67 o 
  10  -3   3        0.64       -4.54      4.54 o 
 -12  -2   3        2.12       18.59     12.28 o 
 -11  -2   3      170.11      175.68     28.14 o 
 -10  -2   3       18.42       10.21      9.80 o 
  -9  -2   3      323.23      334.83     35.42 o 
  -8  -2   3      118.66      117.15     12.35 o 
  -7  -2   3      496.42      550.07     27.18 o 
  -6  -2   3        0.16       -0.77      2.25 o 
  -5  -2   3      228.79      232.88      8.29 o 
  -4  -2   3       23.73       18.27      2.50 o 
  -3  -2   3        8.65       10.15      1.94 o 
  -2  -2   3       97.42       77.11      3.74 o 
  -1  -2   3     1616.07     1633.48     18.26 o 
   0  -2   3      855.27      762.69     37.53 o 
   1  -2   3       68.42       75.26      3.87 o 
   2  -2   3      369.12      357.53      9.94 o 
   3  -2   3        4.21        8.36      3.64 o 
   4  -2   3      901.23      916.54     24.32 o 
   5  -2   3      419.79      465.51     18.04 o 
   6  -2   3      170.61      186.60     13.79 o 
   7  -2   3       19.76       19.19      6.31 o 
   8  -2   3        9.49       17.00      6.32 o 
   9  -2   3        1.05       -4.41      4.41 o 
  10  -2   3        0.43        7.76      5.70 o 
  11  -2   3        2.75       -4.13      7.01 o 
 -11  -1   3       27.63       21.98     14.20 o 
 -10  -1   3       44.03       25.62     11.42 o 
  -9  -1   3      301.67      313.76     32.08 o 
  -8  -1   3      449.68      426.48     30.97 o 
  -7  -1   3      293.42      314.86     15.89 o 
  -6  -1   3      591.78      653.19     19.65 o 
  -5  -1   3      146.45      166.70      7.38 o 
  -4  -1   3      556.69      521.00     11.69 o 
  -3  -1   3       41.18       37.64      3.36 o 
  -2  -1   3     1045.68      995.94     20.35 o 
  -1  -1   3     2262.16     2327.00     23.08 o 
   0  -1   3      368.02      387.22      6.42 o 
   1  -1   3    12406.73    11915.38    155.50 o 
   2  -1   3      933.43      937.61     12.31 o 
   3  -1   3      742.78      698.64     17.59 o 
   4  -1   3      337.40      359.44     13.86 o 
   5  -1   3      775.06      723.37     22.36 o 
   6  -1   3       48.26       53.11      8.28 o 
   7  -1   3      182.74      150.89     13.57 o 
   8  -1   3      131.24      125.61     13.95 o 
   9  -1   3       30.08       40.30      9.78 o 
  10  -1   3      192.70      240.38     21.29 o 
  11  -1   3       14.81        9.08      6.93 o 
 -11   0   3        0.14       17.18     12.13 o 
 -10   0   3        0.41       12.03      9.20 o 
  -9   0   3       24.93       15.51      9.90 o 
  -8   0   3       68.28       47.29     14.35 o 
  -7   0   3      277.04      292.91     11.39 o 
  -6   0   3      979.89      954.32     20.21 o 
  -5   0   3     1866.01     2098.91     31.47 o 
  -4   0   3      987.58     1027.66     18.19 o 
  -3   0   3     4427.66     4861.74     59.02 o 
  -2   0   3        0.75       -1.07      1.31 o 
  -1   0   3    10098.50    10962.92    112.19 o 
   0   0   3      938.29      904.40     10.50 o 
   1   0   3      570.48      580.09      9.18 o 
   2   0   3    18088.23    17773.17    143.21 o 
   3   0   3        5.62        7.79      1.49 o 
   4   0   3      165.14      174.06      5.68 o 
   5   0   3      275.93      307.24     14.10 o 
   6   0   3      144.61      159.52     12.60 o 
   7   0   3      159.60      186.87     14.87 o 
   8   0   3       45.50       73.45     10.43 o 
   9   0   3      186.85      167.54     16.37 o 
  10   0   3        0.89       -4.82      6.77 o 
  11   0   3        4.12       -3.39      6.10 o 
 -11   1   3       41.65       28.19     13.74 o 
 -10   1   3       98.72      130.36     23.85 o 
  -9   1   3        5.98        5.36      8.19 o 
  -8   1   3      328.67      355.14     33.04 o 
  -7   1   3      148.34      153.83     12.60 o 
  -6   1   3        6.19        4.28      2.20 o 
  -5   1   3        2.25        6.52      2.82 o 
  -4   1   3      368.42      363.69     16.21 o 
  -3   1   3      611.83      686.66     16.18 o 
  -2   1   3       35.76       44.13      3.03 o 
  -1   1   3      196.51      184.95      4.39 o 
   0   1   3       96.29       91.74      2.72 o 
   1   1   3      250.03      246.14      5.82 o 
   2   1   3    17964.58    19936.08    185.29 o 
   3   1   3     2468.05     2435.66     29.70 o 
   4   1   3       11.05       14.89      2.41 o 
   5   1   3      303.00      305.62     10.50 o 
   6   1   3       51.54       45.98      4.54 o 
   7   1   3      662.50      641.32     23.89 o 
   8   1   3       89.30       93.63     12.45 o 
   9   1   3      394.39      400.02     21.54 o 
  10   1   3       23.13       21.13      7.61 o 
  11   1   3       58.70       72.94     12.39 o 
  12   1   3       19.93        1.41      8.84 o 
 -11   2   3       41.48       74.73     19.76 o 
 -10   2   3      224.25      211.20     29.71 o 
  -9   2   3        4.45       10.71     10.16 o 
  -8   2   3        9.88       20.16      9.09 o 
  -7   2   3      819.92     1000.70     44.64 o 
  -6   2   3      296.62      296.04     15.47 o 
  -5   2   3      240.84      226.58      8.89 o 
  -4   2   3     1601.78     1534.50     28.62 o 
  -3   2   3       74.22       80.66      5.22 o 
  -2   2   3       57.71       60.56      3.77 o 
  -1   2   3       62.71       66.64      5.25 o 
   0   2   3    20419.49    20814.31    195.75 o 
   1   2   3       63.92       50.37      2.88 o 
   2   2   3    44550.79    44800.96    351.56 o 
   3   2   3    48679.09    50081.23    454.79 o 
   4   2   3     1018.40     1019.05     17.95 o 
   5   2   3        6.48        4.16      2.19 o 
   6   2   3      195.90      227.01      9.30 o 
   7   2   3        6.20        0.52      2.68 o 
   8   2   3        8.86        3.86      3.93 o 
   9   2   3      479.95      465.99     22.63 o 
  10   2   3       41.57       41.50      9.51 o 
  11   2   3        3.76        8.47      5.84 o 
  12   2   3        1.61       11.47      9.95 o 
 -10   3   3       39.92       37.39     15.31 o 
  -9   3   3      109.88       88.27     18.59 o 
  -8   3   3       50.63       78.01     17.43 o 
  -7   3   3       80.44       82.61     16.93 o 
  -6   3   3        4.07        2.53      3.59 o 
  -5   3   3       72.35       87.03      7.37 o 
  -4   3   3      160.17      182.36      9.16 o 
  -3   3   3      746.27      732.11     15.09 o 
  -2   3   3       18.47       28.17      3.13 o 
  -1   3   3        0.80        5.76      1.48 o 
   0   3   3    15328.07    15030.21    142.19 o 
   1   3   3    12715.25    13029.92    105.97 o 
   2   3   3     6308.10     6538.42     57.09 o 
   3   3   3     1553.15     1680.26     20.50 o 
   4   3   3      237.46      180.73     21.26 o 
   5   3   3      219.70      201.74     10.71 o 
   6   3   3      111.78      115.55      7.80 o 
   7   3   3      753.64      788.85     19.91 o 
   8   3   3      153.98      155.75     14.63 o 
   9   3   3     1131.02     1158.29     55.38 o 
  10   3   3      130.74      126.79     15.33 o 
  11   3   3        4.98       10.30      6.35 o 
  12   3   3        0.11       -7.17      7.17 o 
 -10   4   3       24.89        4.55     10.36 o 
  -9   4   3       87.65      130.91     23.39 o 
  -8   4   3        2.19        3.99      9.04 o 
  -7   4   3      107.15       92.02     12.43 o 
  -6   4   3       78.26       67.47     10.37 o 
  -5   4   3      105.77      123.28     11.37 o 
  -4   4   3     1304.22     1341.43     23.70 o 
  -3   4   3      398.67      430.92     11.58 o 
  -2   4   3      333.80      358.51      9.92 o 
  -1   4   3      337.26      343.09      9.21 o 
   0   4   3     4621.48     4692.66     43.86 o 
   1   4   3       51.75       41.21      2.72 o 
   2   4   3     1442.18     1521.31     19.17 o 
   3   4   3     4537.80     4827.41     46.41 o 
   4   4   3      615.46      539.73     11.41 o 
   5   4   3     2020.05     2253.32     43.14 o 
   6   4   3     2025.74     2164.12     39.81 o 
   7   4   3      303.58      302.98     28.88 o 
   8   4   3      284.96      320.86     13.35 o 
   9   4   3      349.25      357.49     19.64 o 
  10   4   3        0.52        7.27      7.10 o 
  11   4   3        7.99       10.55      6.50 o 
  12   4   3      107.32      108.07     20.92 o 
  -9   5   3        0.08       -0.81      9.09 o 
  -8   5   3        6.87        6.01      8.39 o 
  -7   5   3      429.76      450.25     23.09 o 
  -6   5   3      535.52      476.11     21.94 o 
  -5   5   3       13.82        7.00      4.70 o 
  -4   5   3      385.63      367.57     12.00 o 
  -3   5   3      521.58      522.41     17.61 o 
  -2   5   3      880.01      911.53     18.13 o 
  -1   5   3       14.44       17.42      5.52 o 
   0   5   3     1696.04     1701.24     25.09 o 
   1   5   3      141.80      131.63      7.23 o 
   2   5   3     1379.84     1353.83     22.29 o 
   3   5   3        4.33        2.33      2.21 o 
   4   5   3      758.66      738.93     13.82 o 
   5   5   3       48.48       58.77     12.28 o 
   6   5   3      328.75      300.35     11.75 o 
   7   5   3       55.67       57.04      6.73 o 
   8   5   3      205.89      220.66     12.75 o 
   9   5   3        0.44        1.35      3.36 o 
  10   5   3        5.20        7.78      7.73 o 
  11   5   3        1.15       11.91      5.77 o 
  12   5   3       30.44       36.13     13.89 o 
  -9   6   3       18.49       28.70     12.33 o 
  -8   6   3       23.43       28.29     11.97 o 
  -7   6   3       34.32       37.61      9.30 o 
  -6   6   3      330.45      339.28     19.50 o 
  -5   6   3      219.24      197.58     21.90 o 
  -4   6   3      136.74      128.65     11.99 o 
  -3   6   3        2.03        2.36      2.41 o 
  -2   6   3      130.07      148.52     13.12 o 
  -1   6   3      281.16      284.55      9.92 o 
   0   6   3      408.59      433.27     21.56 o 
   1   6   3      403.83      360.18      8.20 o 
   2   6   3       46.72       48.74      3.85 o 
   3   6   3      778.48      803.16     15.78 o 
   4   6   3      631.72      620.12     15.06 o 
   5   6   3      150.63      118.91     12.68 o 
   6   6   3      853.06      883.93     21.59 o 
   7   6   3      205.85      223.81     11.65 o 
   8   6   3      770.62      824.28     22.64 o 
   9   6   3       28.42       22.70      5.39 o 
  10   6   3       55.56       57.18     11.02 o 
  11   6   3      118.87      125.40     22.48 o 
  12   6   3      143.84      163.70     25.92 o 
  -8   7   3        1.54       14.75     10.41 o 
  -7   7   3        0.73        1.85      5.41 o 
  -6   7   3        6.15        7.23      5.46 o 
  -5   7   3      332.74      356.92     19.62 o 
  -4   7   3       31.16       35.55      7.36 o 
  -3   7   3      169.16      169.86     10.72 o 
  -2   7   3        0.01       -0.23      2.47 o 
  -1   7   3      543.95      556.66     16.88 o 
   0   7   3     2068.86     1892.68     30.03 o 
   1   7   3       73.21       65.24      5.80 o 
   2   7   3     1626.79     1607.37     21.16 o 
   3   7   3      353.40      395.30      9.05 o 
   4   7   3      367.64      338.70     14.88 o 
   5   7   3       29.57       35.87      4.10 o 
   6   7   3      118.22      150.32      8.44 o 
   7   7   3      226.28      200.62     10.05 o 
   8   7   3      178.32      187.18     12.57 o 
   9   7   3      356.30      332.90     15.68 o 
  10   7   3      176.18      172.77     13.88 o 
  11   7   3       11.36       22.48     11.07 o 
  -7   8   3        1.69       -2.38      6.38 o 
  -6   8   3        4.17       -4.55      5.24 o 
  -5   8   3      354.79      309.29     21.90 o 
  -4   8   3      297.29      274.19     16.85 o 
  -3   8   3       36.59       41.80      8.01 o 
  -2   8   3        1.37        6.77      3.30 o 
  -1   8   3      114.69      119.82      8.67 o 
   0   8   3       43.19       49.06      5.78 o 
   1   8   3      236.27      240.22     10.28 o 
   2   8   3      296.79      273.21     10.53 o 
   3   8   3      152.69      155.80      8.94 o 
   4   8   3      477.04      438.42     14.36 o 
   5   8   3       11.83       12.67      3.56 o 
   6   8   3       27.67       21.63      3.89 o 
   7   8   3      135.19      163.97      9.57 o 
   8   8   3      468.04      515.95     16.10 o 
   9   8   3        1.82        1.75      6.59 o 
  10   8   3       30.46       24.80      7.16 o 
  -7   9   3      146.78      136.48     17.49 o 
  -6   9   3       21.62       14.53      7.15 o 
  -5   9   3       40.18       52.29     11.19 o 
  -4   9   3      175.94      184.37     16.55 o 
  -3   9   3        1.06       -4.10      4.10 o 
  -2   9   3      169.83      176.01     11.32 o 
  -1   9   3        7.68        8.94      4.14 o 
   0   9   3        0.80        3.37      3.17 o 
   1   9   3        5.46        7.56      3.43 o 
   2   9   3      352.25      356.19     13.13 o 
   3   9   3      138.46      135.76      9.55 o 
   4   9   3        2.11        1.13      4.19 o 
   5   9   3        4.95        5.44      3.15 o 
   6   9   3       97.28       93.31      9.08 o 
   7   9   3       51.91       57.18      7.59 o 
   8   9   3      174.68      141.65     12.29 o 
   9   9   3        6.78       23.76      6.85 o 
  10   9   3        3.51       10.19      6.84 o 
  -6  10   3        0.06        9.39      7.47 o 
  -5  10   3        5.49       12.95      7.42 o 
  -4  10   3        0.39       10.18      6.24 o 
  -3  10   3       45.32       47.77     21.60 o 
  -2  10   3       16.76        4.93      6.11 o 
  -1  10   3        3.65       -2.17      3.45 o 
   0  10   3      914.42      834.58     22.70 o 
   1  10   3      224.94      240.81     13.23 o 
   2  10   3       41.55       40.55      5.90 o 
   3  10   3       29.40       29.04      5.33 o 
   4  10   3       17.98       23.26      6.58 o 
   5  10   3      195.64      196.59     12.36 o 
   6  10   3       81.84       84.97      9.08 o 
   7  10   3      144.98      149.02     12.30 o 
   8  10   3      493.49      452.38     18.71 o 
   9  10   3        2.73       13.07      5.62 o 
  10  10   3       61.32       79.66     21.07 o 
  11  10   3        9.92        5.20     10.66 o 
  -5  11   3        0.35        1.37      9.98 o 
  -4  11   3       94.86      106.28     14.07 o 
  -3  11   3      179.21      179.77     19.30 o 
  -2  11   3        7.74        4.31      5.43 o 
  -1  11   3       19.36       27.42      8.39 o 
   0  11   3       11.07        8.69      4.83 o 
   1  11   3       30.31       34.72      6.75 o 
   2  11   3        0.81       -1.92      3.10 o 
   3  11   3      200.00      202.68     12.57 o 
   4  11   3      247.17      228.68     13.63 o 
   5  11   3      109.92      100.44     10.68 o 
   6  11   3       12.88       13.00      4.73 o 
   7  11   3        2.68        3.02      4.59 o 
   8  11   3       29.34       26.85      6.67 o 
   9  11   3       20.89       22.63      8.21 o 
  10  11   3       30.91       14.19      7.70 o 
  11  11   3       13.42       39.61     15.46 o 
  -4  12   3       90.01      126.69     16.63 o 
  -3  12   3        3.75        6.54      7.01 o 
  -2  12   3       44.26       61.37     10.87 o 
  -1  12   3        2.09        8.54      5.98 o 
   0  12   3       19.37       15.53      8.16 o 
   1  12   3      416.59      402.72     17.20 o 
   2  12   3       55.91       45.40     11.63 o 
   3  12   3      196.34      214.51     14.16 o 
   4  12   3       32.89       37.09      6.91 o 
   5  12   3       25.18       30.33      6.23 o 
   6  12   3       31.72       42.76      8.76 o 
   7  12   3       24.75       20.38      6.03 o 
   8  12   3       61.68       43.46      9.79 o 
   9  12   3       41.66       53.60     11.29 o 
  10  12   3       46.27       47.62     11.16 o 
  -2  13   3       25.51       27.18      9.13 o 
  -1  13   3        0.95       -7.00      7.00 o 
   0  13   3        0.01       -4.80     11.92 o 
   1  13   3        3.92       -3.75     11.72 o 
   2  13   3      158.79      168.32     13.66 o 
   3  13   3        2.64        3.32      4.27 o 
   4  13   3       11.29       12.70      5.26 o 
   5  13   3       20.38       14.34      5.45 o 
   6  13   3       47.11       52.09      8.47 o 
   7  13   3       27.52       35.63      9.70 o 
   8  13   3       29.51       32.97      9.45 o 
   9  13   3       29.28       44.17     10.42 o 
  -1  14   3       17.90       22.41      9.08 o 
   0  14   3        4.66        8.80     12.96 o 
   1  14   3       28.27       29.05      9.43 o 
   2  14   3       33.54       55.97      8.89 o 
   3  14   3        2.05        4.38      4.79 o 
   4  14   3       28.06       28.20      6.77 o 
   5  14   3      168.10      180.05     15.10 o 
   6  14   3        0.05        5.14      7.83 o 
   7  14   3        4.10        3.33      5.90 o 
   8  14   3        3.58        9.00      7.29 o 
   2  15   3        0.02        2.73      5.38 o 
   3  15   3        0.65        5.83      5.64 o 
   4  15   3       64.47       66.11      9.75 o 
   5  15   3        0.05        7.03      7.45 o 
   6  15   3       30.39       32.37     10.13 o 
  -4 -14   4        0.01        3.76      5.56 o 
  -3 -14   4        0.13        2.47      5.62 o 
  -7 -13   4       51.09       55.99     13.31 o 
  -6 -13   4       66.88       64.95     13.38 o 
  -5 -13   4       22.07       36.94      7.89 o 
  -4 -13   4       37.04       24.81      7.69 o 
  -3 -13   4      141.21      174.05     15.06 o 
  -2 -13   4       46.80       84.41     10.83 o 
  -1 -13   4        0.00       10.77      6.53 o 
   0 -13   4       70.37       55.28     14.50 o 
   1 -13   4        0.01        6.69      6.83 o 
  -9 -12   4        0.23        1.83      9.32 o 
  -8 -12   4       17.13       22.67      9.19 o 
  -7 -12   4        1.00        8.99      6.42 o 
  -6 -12   4        0.10        1.76      6.90 o 
  -5 -12   4       19.33       16.03      7.90 o 
  -4 -12   4       13.45        3.91      4.69 o 
  -3 -12   4        0.23       -3.83      4.03 o 
  -2 -12   4       16.48       17.33      5.73 o 
  -1 -12   4       71.14       65.45      9.22 o 
   0 -12   4       10.46       15.98      6.78 o 
   1 -12   4       11.28        6.64      6.28 o 
   2 -12   4       63.25       76.64     12.91 o 
 -10 -11   4       23.50       25.59     12.58 o 
  -9 -11   4       10.46       29.14      8.94 o 
  -8 -11   4        0.32       -6.37      9.27 o 
  -7 -11   4      115.48      129.68     18.09 o 
  -6 -11   4       28.09       21.77      8.27 o 
  -5 -11   4        0.73       -3.31      3.76 o 
  -4 -11   4       17.99       17.28      5.59 o 
  -3 -11   4      296.34      269.83     16.64 o 
  -2 -11   4        1.18       -2.72      3.61 o 
  -1 -11   4        9.75        8.50      5.32 o 
   0 -11   4       25.40       34.66      6.73 o 
   1 -11   4       50.30       41.16      9.03 o 
   2 -11   4        0.34        4.93      6.39 o 
   3 -11   4       25.88       23.97      7.90 o 
   4 -11   4        7.39        5.22      6.35 o 
 -10 -10   4       12.80       15.76     11.95 o 
  -9 -10   4       20.48       21.47      8.02 o 
  -8 -10   4       19.36       10.39      6.92 o 
  -7 -10   4       54.31       53.90     10.94 o 
  -6 -10   4       35.31       41.23      9.34 o 
  -5 -10   4      113.31      108.38     14.52 o 
  -4 -10   4      105.85      109.65     10.53 o 
  -3 -10   4        0.50        2.51      5.13 o 
  -2 -10   4       51.59       49.33      7.59 o 
  -1 -10   4       21.56       17.95      7.27 o 
   0 -10   4      103.94      115.86     12.11 o 
   1 -10   4       64.59       73.77     17.20 o 
   2 -10   4       35.32       39.16      8.44 o 
   3 -10   4       33.47       23.09      7.45 o 
   4 -10   4       43.99       41.03     13.21 o 
   5 -10   4       56.85       67.92     12.75 o 
 -11  -9   4      135.43      136.28     18.41 o 
 -10  -9   4       71.13      106.16     15.33 o 
  -9  -9   4        6.97        1.05      5.31 o 
  -8  -9   4       63.03       57.39     27.89 o 
  -7  -9   4      464.37      424.08     23.60 o 
  -6  -9   4      543.20      499.78     24.72 o 
  -5  -9   4      542.14      494.18     18.05 o 
  -4  -9   4       54.27       56.59      7.67 o 
  -3  -9   4      663.85      603.85     21.15 o 
  -2  -9   4      185.27      209.74     12.92 o 
  -1  -9   4      245.11      225.91     13.60 o 
   0  -9   4      240.57      260.99     14.41 o 
   1  -9   4       53.99       48.53      8.71 o 
   2  -9   4        5.69       13.50      6.32 o 
   3  -9   4      124.64      129.77     14.96 o 
   4  -9   4      163.35      132.11     15.46 o 
   5  -9   4       84.75       74.98     12.01 o 
   6  -9   4        9.57       18.22      8.88 o 
 -11  -8   4       35.07       26.37      9.95 o 
 -10  -8   4        1.73        6.00      9.25 o 
  -9  -8   4       15.44       17.23     12.61 o 
  -8  -8   4       27.04       30.10      8.99 o 
  -7  -8   4       33.71       56.47     10.37 o 
  -6  -8   4       75.81       83.99     12.10 o 
  -5  -8   4      365.00      331.53     14.35 o 
  -4  -8   4       22.05       18.97      4.57 o 
  -3  -8   4      691.96      641.48     19.14 o 
  -2  -8   4       46.69       48.45      8.03 o 
  -1  -8   4      124.63      126.03     10.11 o 
   0  -8   4      509.18      540.32     18.07 o 
   1  -8   4     1496.54     1415.80     36.96 o 
   2  -8   4      213.02      207.12     15.57 o 
   3  -8   4       39.89       48.08     10.76 o 
   4  -8   4      436.26      405.99     21.39 o 
   5  -8   4       15.51        5.82      5.57 o 
   6  -8   4        2.40        0.27      7.65 o 
   7  -8   4       13.88       22.02      8.86 o 
 -11  -7   4      152.57      162.94     18.51 o 
 -10  -7   4       43.77       44.73     10.06 o 
  -9  -7   4      316.80      260.61     26.02 o 
  -8  -7   4       10.78        1.82      4.47 o 
  -7  -7   4      528.16      488.98     24.27 o 
  -6  -7   4       43.45       48.28     15.28 o 
  -5  -7   4      253.67      249.16     12.06 o 
  -4  -7   4      253.50      242.62     11.81 o 
  -3  -7   4       18.90       24.23      4.28 o 
  -2  -7   4        1.02        3.30      4.22 o 
  -1  -7   4      149.36      177.68     11.59 o 
   0  -7   4      122.12      141.25      9.75 o 
   1  -7   4      394.52      422.67     19.17 o 
   2  -7   4      169.02      160.29     10.06 o 
   3  -7   4      670.98      589.59     23.18 o 
   4  -7   4      113.64      126.63     15.13 o 
   5  -7   4        0.12       -3.58      8.03 o 
   6  -7   4        1.66       -2.37      6.67 o 
   7  -7   4       28.26       21.60      8.90 o 
   8  -7   4       90.97      118.43     15.84 o 
 -11  -6   4        0.76       -8.24      8.24 o 
 -10  -6   4       56.94       69.63     16.67 o 
  -9  -6   4      614.48      583.89     27.31 o 
  -8  -6   4        6.30        9.56      6.13 o 
  -7  -6   4       75.49       74.62     27.08 o 
  -6  -6   4       11.65       13.25      5.23 o 
  -5  -6   4     1689.99     1790.01     31.89 o 
  -4  -6   4      183.55      192.33      9.51 o 
  -3  -6   4     1093.09     1118.50     39.58 o 
  -2  -6   4     1556.27     1635.43     29.63 o 
  -1  -6   4      320.00      301.43      7.76 o 
   0  -6   4     1278.98     1352.98     19.82 o 
   1  -6   4      233.73      246.57      9.16 o 
   2  -6   4      384.41      351.58     10.29 o 
   3  -6   4      360.50      355.96     13.60 o 
   4  -6   4      176.80      168.78     13.97 o 
   5  -6   4      723.59      690.89     27.03 o 
   6  -6   4        8.09        9.19      6.08 o 
   7  -6   4       30.22       18.76      6.82 o 
   8  -6   4       39.40       33.65     10.74 o 
   9  -6   4        5.71        3.96      5.83 o 
 -12  -5   4        2.55       13.94     11.47 o 
 -11  -5   4       84.82       90.29     20.66 o 
 -10  -5   4        2.00        0.16     10.13 o 
  -9  -5   4       50.04       42.68     10.09 o 
  -8  -5   4       10.42        8.98      6.34 o 
  -7  -5   4        0.31        4.44      4.37 o 
  -6  -5   4      199.90      185.40     24.48 o 
  -5  -5   4        1.01        2.19      2.37 o 
  -4  -5   4      270.67      302.55     10.68 o 
  -3  -5   4       81.88       94.96      6.81 o 
  -2  -5   4       83.01       73.91      4.33 o 
  -1  -5   4      406.91      438.23      9.39 o 
   0  -5   4      707.09      744.33     13.03 o 
   1  -5   4     3072.64     3321.72     42.37 o 
   2  -5   4       21.01       18.07      3.00 o 
   3  -5   4      227.77      206.19      8.52 o 
   4  -5   4      570.08      498.16     20.16 o 
   5  -5   4       54.84       55.19      9.88 o 
   6  -5   4       14.85       23.85     12.43 o 
   7  -5   4       34.46       43.70      9.04 o 
   8  -5   4       11.82        6.44      8.03 o 
   9  -5   4        8.50       18.95      7.09 o 
 -12  -4   4        1.84        1.11     12.58 o 
 -11  -4   4      151.89      143.29     26.42 o 
 -10  -4   4       37.17       18.90     10.51 o 
  -9  -4   4      456.16      420.67     22.65 o 
  -8  -4   4       78.45       86.93     11.75 o 
  -7  -4   4       15.88       21.24      5.46 o 
  -6  -4   4       14.19       15.19      3.86 o 
  -5  -4   4       10.68        8.76      2.78 o 
  -4  -4   4        3.10        1.35      2.18 o 
  -3  -4   4      534.83      575.20     13.85 o 
  -2  -4   4       11.61       12.89      3.67 o 
  -1  -4   4     5195.59     5801.09     54.55 o 
   0  -4   4      407.44      494.58     10.06 o 
   1  -4   4        1.76        1.70      1.55 o 
   2  -4   4       40.27       48.54      4.68 o 
   3  -4   4      452.99      440.26     11.71 o 
   4  -4   4      961.80      981.56     31.53 o 
   5  -4   4        0.01       -3.35      3.35 o 
   6  -4   4        1.57        2.45      4.22 o 
   7  -4   4        5.30       10.00      6.37 o 
   8  -4   4        2.36        2.63      5.05 o 
   9  -4   4        7.73        8.20      6.58 o 
  10  -4   4        2.67        6.07      6.26 o 
 -12  -3   4       88.13       91.80     21.42 o 
 -11  -3   4        3.87       -0.71      7.33 o 
 -10  -3   4        0.34        1.72      7.78 o 
  -9  -3   4        3.60        0.21      4.83 o 
  -8  -3   4        0.03       -3.74      3.74 o 
  -7  -3   4      167.45      144.38     13.42 o 
  -6  -3   4        6.24        7.05      3.63 o 
  -5  -3   4       93.64       84.33      8.69 o 
  -4  -3   4      247.85      258.95      7.94 o 
  -3  -3   4        2.33        2.13      1.45 o 
  -2  -3   4       59.37       54.90      3.39 o 
  -1  -3   4        9.92       10.09      1.72 o 
   0  -3   4     8415.36     8919.85    102.81 o 
   1  -3   4      968.33      921.52     20.82 o 
   2  -3   4      754.37      787.74     15.81 o 
   3  -3   4     1684.06     1679.34     72.14 o 
   4  -3   4        1.83        0.15      4.12 o 
   5  -3   4      146.10      104.19     10.51 o 
   6  -3   4       21.68       24.68      9.20 o 
   7  -3   4       21.12       27.09     18.59 o 
   8  -3   4      396.26      408.78     22.28 o 
   9  -3   4        0.60       -4.15      4.15 o 
  10  -3   4       15.37       16.09      8.07 o 
 -11  -2   4       15.52       -7.48      7.48 o 
 -10  -2   4      271.65      276.42     31.88 o 
  -9  -2   4        4.29        5.66      8.49 o 
  -8  -2   4      201.25      207.97     15.95 o 
  -7  -2   4        0.60        1.21      4.27 o 
  -6  -2   4      103.90       88.72      9.64 o 
  -5  -2   4      229.13      189.22      6.91 o 
  -4  -2   4     4246.39     4751.41     54.47 o 
  -3  -2   4     3702.92     3832.15     44.20 o 
  -2  -2   4       50.60       66.40      3.37 o 
  -1  -2   4      671.20      736.70     13.26 o 
   0  -2   4     6166.81     6362.73     65.98 o 
   1  -2   4      488.54      504.98     11.71 o 
   2  -2   4      159.77      131.17      4.78 o 
   3  -2   4      584.70      649.01     14.55 o 
   4  -2   4        0.00       -1.09      2.53 o 
   5  -2   4      610.35      643.90     27.31 o 
   6  -2   4      129.67      140.26     12.23 o 
   7  -2   4       35.53       43.29     13.84 o 
   8  -2   4        1.12       -0.48      4.47 o 
   9  -2   4        1.95       -2.88      4.41 o 
  10  -2   4        0.93        0.21      5.40 o 
  11  -2   4       10.64       17.44     10.16 o 
 -11  -1   4       43.89       56.03     16.67 o 
 -10  -1   4       84.37       71.95     18.14 o 
  -9  -1   4      256.28      278.34     31.93 o 
  -8  -1   4        0.01       -2.17      6.47 o 
  -7  -1   4       20.46       26.64      9.80 o 
  -6  -1   4      103.66      131.41      9.60 o 
  -5  -1   4     1569.60     1755.07     26.68 o 
  -4  -1   4      312.28      291.31      7.44 o 
  -3  -1   4     6607.27     7296.38     95.48 o 
  -2  -1   4      238.67      300.71      8.54 o 
  -1  -1   4      158.15      136.38      4.32 o 
   0  -1   4     3970.56     4248.00     42.56 o 
   1  -1   4     3186.87     3242.17     36.28 o 
   2  -1   4     4294.02     4323.24     40.81 o 
   3  -1   4       15.91       13.61      1.99 o 
   4  -1   4      913.26      813.19     21.34 o 
   5  -1   4        2.49        0.43      2.36 o 
   6  -1   4      220.88      202.40     12.89 o 
   7  -1   4      832.93      832.57     28.32 o 
   8  -1   4       40.61       54.53     13.29 o 
   9  -1   4       37.05       32.01      8.20 o 
  10  -1   4       66.62       46.89     10.07 o 
  11  -1   4        5.30        1.29      6.36 o 
 -11   0   4       45.93       50.22     15.36 o 
 -10   0   4       38.03       25.87     13.04 o 
  -9   0   4       30.66       27.79     11.97 o 
  -8   0   4      290.01      255.25     29.30 o 
  -7   0   4      435.30      422.85     17.94 o 
  -6   0   4      215.98      234.77      9.58 o 
  -5   0   4      112.32      110.34      6.36 o 
  -4   0   4     2052.58     2406.35     32.00 o 
  -3   0   4        3.45        2.29      1.43 o 
  -2   0   4      949.04      951.51     20.20 o 
  -1   0   4      398.42      412.47      6.95 o 
   0   0   4     1650.54     1765.89     18.71 o 
   1   0   4     8163.46     8589.07     71.83 o 
   2   0   4      232.76      241.62      5.53 o 
   3   0   4       23.62       24.59      2.36 o 
   4   0   4      438.96      453.48     10.00 o 
   5   0   4        3.19        1.60      1.99 o 
   6   0   4       60.50       74.28      9.10 o 
   7   0   4        0.75        1.64      4.37 o 
   8   0   4      622.40      644.55     25.79 o 
   9   0   4       40.94       54.55     10.16 o 
  10   0   4       98.77       98.47     14.18 o 
  11   0   4       41.90       42.75      9.89 o 
 -11   1   4        0.18       10.16      8.44 o 
 -10   1   4      135.42       98.27     20.51 o 
  -9   1   4       18.01       38.80     13.74 o 
  -8   1   4       35.12       50.53     15.76 o 
  -7   1   4      607.73      616.05     37.74 o 
  -6   1   4        1.60        4.10      2.26 o 
  -5   1   4       99.86      114.08      7.00 o 
  -4   1   4        5.73        7.99      4.19 o 
  -3   1   4     1039.71     1125.64     18.23 o 
  -2   1   4      609.67      596.47     11.07 o 
  -1   1   4     7028.30     7199.29     61.79 o 
   0   1   4      809.78      761.94     10.11 o 
   1   1   4    22330.23    23733.20    219.87 o 
   2   1   4     7389.14     7685.46     75.98 o 
   3   1   4     3803.67     3650.32     36.22 o 
   4   1   4     1086.10     1181.10     19.42 o 
   5   1   4      440.80      492.57     12.28 o 
   6   1   4       84.43       83.37     11.69 o 
   7   1   4        0.39       -1.73      3.84 o 
   8   1   4      456.90      469.44     21.91 o 
   9   1   4        0.87        0.52      5.61 o 
  10   1   4       74.11       87.25     12.56 o 
  11   1   4        0.04       -0.47      6.90 o 
  12   1   4       33.32       28.40     13.49 o 
 -11   2   4       10.02       -8.79      9.70 o 
 -10   2   4       25.27       19.91     12.23 o 
  -9   2   4      322.06      354.08     34.46 o 
  -8   2   4      360.47      395.11     35.72 o 
  -7   2   4      118.63      116.41     20.41 o 
  -6   2   4      144.08      163.08     11.98 o 
  -5   2   4        5.61        8.73      2.53 o 
  -4   2   4      294.32      300.56      9.51 o 
  -3   2   4      634.63      652.36     40.32 o 
  -2   2   4      446.08      447.98     10.10 o 
  -1   2   4      287.34      276.70     12.19 o 
   0   2   4     6642.71     6680.61     57.71 o 
   1   2   4    10285.16    10048.47     97.30 o 
   2   2   4       10.42        9.66      6.41 o 
   3   2   4     2622.64     2404.77    110.73 o 
   4   2   4     3917.30     4099.60     42.21 o 
   5   2   4     7045.31     7848.11     84.80 o 
   6   2   4        3.23       13.13      3.04 o 
   7   2   4        0.36       -1.95      3.36 o 
   8   2   4       19.44       19.30      6.18 o 
   9   2   4      312.81      276.64     46.43 o 
  10   2   4        3.86       -3.73      5.94 o 
  11   2   4       18.09       15.50      7.54 o 
  12   2   4      243.53      240.05     29.41 o 
 -10   3   4        2.06        1.06      8.29 o 
  -9   3   4        9.61       27.18     13.89 o 
  -8   3   4     1052.25      978.67     51.99 o 
  -7   3   4      743.85      787.69     45.07 o 
  -6   3   4      319.28      336.08     17.44 o 
  -5   3   4       47.79       45.39      4.84 o 
  -4   3   4     1185.34     1084.38     20.36 o 
  -3   3   4     2050.32     1786.21     30.82 o 
  -2   3   4     2396.96     2348.44     38.14 o 
  -1   3   4      854.12      803.75     12.32 o 
   0   3   4     2720.20     2709.12     27.54 o 
   1   3   4    24981.91    25513.41    230.36 o 
   2   3   4       53.71       53.09      2.77 o 
   3   3   4      153.49      164.12      5.06 o 
   4   3   4      664.69      607.68     12.03 o 
   5   3   4        3.58        5.65      3.14 o 
   6   3   4        5.23        9.67      3.13 o 
   7   3   4      256.96      248.10     10.99 o 
   8   3   4       73.50       58.16      9.34 o 
   9   3   4        0.65        6.36      5.54 o 
  10   3   4        0.33       -5.11      6.21 o 
  11   3   4       16.45       10.67      6.38 o 
  12   3   4        4.19        4.24      7.88 o 
 -10   4   4       11.97        8.79     11.62 o 
  -9   4   4       31.73       76.95     19.05 o 
  -8   4   4      210.53      205.44     27.54 o 
  -7   4   4       24.60       20.51     10.31 o 
  -5   4   4      134.32      132.69      9.06 o 
  -4   4   4      470.46      434.48     15.77 o 
  -3   4   4     1103.76     1227.43     22.03 o 
  -2   4   4      487.69      517.92     13.26 o 
  -1   4   4     4691.13     4999.68     55.23 o 
   0   4   4     6310.38     6236.36     66.27 o 
   1   4   4    10766.71    10885.42     91.17 o 
   2   4   4      274.25      365.90     16.29 o 
   3   4   4      663.20      686.24     11.87 o 
   4   4   4     1352.07     1451.79     32.02 o 
   5   4   4     5329.72     5829.09     58.53 o 
   6   4   4     3090.03     3027.96     55.90 o 
   7   4   4        8.14        5.70      2.98 o 
   8   4   4      263.22      238.26     11.91 o 
   9   4   4        2.00        4.30      4.78 o 
  10   4   4      215.19      207.05     17.74 o 
  11   4   4       77.27       86.11     13.31 o 
  12   4   4       16.80       19.70     10.16 o 
  -9   5   4        7.37       -8.64      9.30 o 
  -8   5   4      265.87      300.37     32.94 o 
  -7   5   4       69.70       76.19     17.58 o 
  -6   5   4      163.38      171.99     14.89 o 
  -5   5   4      277.91      278.05     18.92 o 
  -4   5   4      157.10      161.92      8.67 o 
  -3   5   4       10.66       16.26      3.29 o 
  -2   5   4       92.63       72.67     10.88 o 
  -1   5   4      376.60      398.48     11.06 o 
   0   5   4      776.17      807.19     20.45 o 
   1   5   4      736.50      791.60     12.49 o 
   2   5   4     1059.50     1080.36     15.08 o 
   3   5   4        0.10       -0.75      1.83 o 
   4   5   4       14.16       10.59      2.22 o 
   5   5   4      138.42      114.78      6.52 o 
   6   5   4      475.26      500.28     15.83 o 
   7   5   4      381.77      406.94     21.52 o 
   8   5   4       25.16       30.46      7.13 o 
   9   5   4       67.60       86.84     11.50 o 
  10   5   4        8.68        1.42      5.13 o 
  11   5   4        1.30       10.23      5.89 o 
  -9   6   4        7.00        1.47      9.04 o 
  -8   6   4      122.90      166.48     26.27 o 
  -7   6   4        0.20        1.67      8.34 o 
  -6   6   4      142.51      106.39     13.07 o 
  -5   6   4        0.04       -2.11      9.70 o 
  -4   6   4       24.28       27.87      4.91 o 
  -3   6   4     1638.76     1626.02     28.98 o 
  -2   6   4       14.88       20.22      3.78 o 
  -1   6   4      587.27      589.27     14.34 o 
   0   6   4      120.51      129.10      6.83 o 
   1   6   4     1097.21     1072.46     19.24 o 
   2   6   4       53.47       39.87      4.95 o 
   3   6   4      262.56      294.90      7.80 o 
   4   6   4        3.27        2.64      1.61 o 
   5   6   4      100.32       88.05      5.83 o 
   6   6   4      178.08      177.96      8.85 o 
   7   6   4        3.53        4.72      2.62 o 
   8   6   4      206.64      226.14     12.86 o 
   9   6   4       40.89       29.28     10.72 o 
  10   6   4        9.42        0.09      6.00 o 
  11   6   4       31.54       28.77      8.77 o 
  -8   7   4       43.25       15.51     11.97 o 
  -7   7   4       11.75       13.70      7.49 o 
  -6   7   4       11.34        5.91      6.09 o 
  -5   7   4       10.74        8.41      5.81 o 
  -4   7   4       11.79        9.39      9.27 o 
  -3   7   4       24.43       27.51      6.41 o 
  -2   7   4       90.32      100.77      7.86 o 
  -1   7   4        5.03        2.40      5.48 o 
   0   7   4       13.61        6.39      3.95 o 
   1   7   4      442.74      473.45     10.66 o 
   2   7   4       47.82       48.62      5.92 o 
   3   7   4      128.86      152.81      5.99 o 
   4   7   4      595.73      612.41     15.69 o 
   5   7   4       43.89       46.33      4.63 o 
   6   7   4     1417.80     1325.12     73.40 o 
   7   7   4       58.54       48.81      6.76 o 
   8   7   4      133.58      129.00      9.23 o 
   9   7   4      282.56      269.32     15.07 o 
  10   7   4       16.38       19.89      8.28 o 
  11   7   4        0.57       -8.54      8.54 o 
  -7   8   4       19.22       29.41     12.23 o 
  -6   8   4        9.49        3.42      6.07 o 
  -5   8   4        1.61       -0.33      5.24 o 
  -4   8   4        5.19        8.12      5.55 o 
  -3   8   4      458.96      474.16     20.41 o 
  -2   8   4      117.74      108.47      9.00 o 
  -1   8   4       47.34       45.21      5.86 o 
   0   8   4      417.55      421.96     13.55 o 
   1   8   4     1073.96     1028.95     22.20 o 
   2   8   4      575.52      549.52     11.54 o 
   3   8   4     2033.98     2043.45     31.29 o 
   4   8   4       35.27       40.18      7.90 o 
   5   8   4      128.48      125.88      6.71 o 
   6   8   4        8.42        4.32      3.74 o 
   7   8   4        0.07       -1.54      2.63 o 
   8   8   4       16.74       13.66      4.80 o 
   9   8   4        3.83        4.58      4.14 o 
  10   8   4       98.72      107.02     11.46 o 
  11   8   4      136.84      161.45     17.90 o 
  -7   9   4       12.81       12.38     11.07 o 
  -6   9   4       26.23       26.62      8.71 o 
  -5   9   4        0.17        3.64      6.05 o 
  -4   9   4        8.11       16.74      7.20 o 
  -3   9   4        0.63        0.32      4.43 o 
  -2   9   4       75.98       67.53      7.72 o 
  -1   9   4        0.31        3.72      3.62 o 
   0   9   4       32.25       45.38      6.04 o 
   1   9   4        7.30        7.37      3.30 o 
   2   9   4       20.91       21.51      4.12 o 
   3   9   4      581.11      591.27     22.48 o 
   4   9   4        1.05        1.25      2.39 o 
   5   9   4      151.65      138.61     13.64 o 
   6   9   4       99.80       84.67     11.35 o 
   7   9   4        0.52        1.11      3.53 o 
   8   9   4      121.14      131.08     13.79 o 
   9   9   4        1.06       -2.57      5.95 o 
  10   9   4        7.44        7.77      7.67 o 
  11   9   4       10.84       13.54     11.62 o 
  -6  10   4       49.53       48.79     10.64 o 
  -5  10   4        6.56       10.89      7.67 o 
  -4  10   4        1.98        5.02      5.71 o 
  -3  10   4        0.35       -1.06      5.02 o 
  -2  10   4       38.09       36.44      7.51 o 
  -1  10   4      234.84      220.93     13.04 o 
   0  10   4      249.18      234.03     12.67 o 
   1  10   4      345.24      325.53     13.43 o 
   2  10   4      177.48      178.66     11.21 o 
   3  10   4      166.41      164.87     12.31 o 
   4  10   4      363.70      361.31     14.52 o 
   5  10   4        8.76        9.91      5.78 o 
   6  10   4       32.35       26.07      5.50 o 
   7  10   4       21.28       21.28      5.80 o 
   8  10   4      369.81      399.82     26.58 o 
   9  10   4       23.13       26.39     18.09 o 
  10  10   4        2.76       12.94      8.54 o 
  11  10   4        4.17        7.63     11.17 o 
  -5  11   4       27.53       21.13      8.89 o 
  -4  11   4        3.51        5.34     13.24 o 
  -3  11   4        1.14       -4.85      5.46 o 
  -2  11   4       63.31       59.82      9.94 o 
  -1  11   4       12.48        8.92      5.08 o 
   0  11   4        3.65       13.56      5.32 o 
   1  11   4      156.85      167.73     12.23 o 
   2  11   4        0.70        7.45      3.94 o 
   3  11   4       73.34       68.43      7.76 o 
   4  11   4       69.16       70.65      8.22 o 
   5  11   4       44.21       53.16      7.32 o 
   6  11   4      121.46      114.67     10.81 o 
   7  11   4      153.22      151.76     19.12 o 
   8  11   4      310.70      321.49     21.49 o 
   9  11   4       76.93       77.35     13.31 o 
  10  11   4      210.90      253.19     42.97 o 
  11  11   4       15.59       36.08     16.27 o 
  -4  12   4        5.23       15.07      8.64 o 
  -3  12   4      207.66      205.13     18.80 o 
  -2  12   4      193.23      185.60     17.71 o 
  -1  12   4       17.05       13.84      6.75 o 
   0  12   4       22.35       25.84      6.47 o 
   1  12   4        0.85        5.50      4.68 o 
   2  12   4        5.87        7.16      4.94 o 
   3  12   4        1.40        2.75      4.07 o 
   4  12   4      376.01      390.10     24.42 o 
   5  12   4       30.94       45.11      7.50 o 
   6  12   4       21.79       16.83      6.79 o 
   7  12   4        4.18        6.85      6.49 o 
   8  12   4       60.14       71.14     12.58 o 
   9  12   4        9.00       12.40      6.58 o 
  10  12   4       64.82       79.65     14.83 o 
  -2  13   4        4.05        9.07      7.63 o 
  -1  13   4       89.01       85.57     12.66 o 
   0  13   4       41.49       41.85      7.80 o 
   1  13   4       14.09       20.26      6.08 o 
   2  13   4      145.54      172.91     13.55 o 
   3  13   4       62.40       78.47      9.59 o 
   4  13   4      152.30      172.83     13.85 o 
   5  13   4       43.24       28.74      7.66 o 
   6  13   4      453.17      437.55     31.35 o 
   7  13   4      120.76      125.74     16.44 o 
   8  13   4       23.56       18.46      9.04 o 
   9  13   4       20.18       19.28      8.41 o 
  10  13   4        0.02       12.45      7.77 o 
  -1  14   4        4.16       13.93      8.69 o 
   0  14   4        1.64       -1.56      6.37 o 
   1  14   4       35.67       40.40      8.01 o 
   2  14   4        0.01        2.29      4.61 o 
   3  14   4       31.38       13.31      5.90 o 
   4  14   4        3.67       -2.40      5.59 o 
   5  14   4        0.82        5.26      5.91 o 
   6  14   4       35.93       40.83      9.84 o 
   7  14   4        2.16        2.28      6.14 o 
   8  14   4       24.31       31.51      9.90 o 
   2  15   4       12.25       12.51      6.61 o 
   3  15   4       28.22       25.56      9.52 o 
   4  15   4        7.15       16.51      8.04 o 
   5  15   4       53.35       66.82     13.64 o 
   6  15   4        1.86        2.98      6.77 o 
  -7 -13   5       47.41       43.98     11.95 o 
  -6 -13   5        0.98        7.82      7.84 o 
  -5 -13   5        0.23       -0.21      7.98 o 
  -4 -13   5        0.23       -2.08      5.26 o 
  -3 -13   5        6.25       -4.15      5.85 o 
  -2 -13   5        2.87        4.70      6.37 o 
  -1 -13   5        0.02        3.50      7.10 o 
   0 -13   5        0.28       -2.86      6.39 o 
  -8 -12   5        2.79       10.70      7.55 o 
  -7 -12   5       75.66       95.10     27.41 o 
  -6 -12   5        2.85        5.17      7.14 o 
  -5 -12   5       35.80       24.49     10.86 o 
  -4 -12   5      193.48      222.07     18.48 o 
  -3 -12   5       55.09       47.56      8.06 o 
  -2 -12   5       14.42       20.29      6.08 o 
  -1 -12   5        9.61        6.55      5.16 o 
   0 -12   5       37.64       41.78      9.41 o 
   1 -12   5      105.71      114.71     14.74 o 
   2 -12   5        2.07       -0.32      6.47 o 
  -9 -11   5        2.93        8.64     11.22 o 
  -8 -11   5        6.83       12.96      7.50 o 
  -7 -11   5      151.58      171.92     33.88 o 
  -6 -11   5        0.00        3.16      5.65 o 
  -5 -11   5        1.16       -0.43      7.78 o 
  -4 -11   5       11.64       12.24      5.42 o 
  -3 -11   5       42.42       25.62      5.94 o 
  -2 -11   5       12.30        2.80      7.70 o 
  -1 -11   5        5.12       -6.46      7.06 o 
   0 -11   5        0.70        2.95      4.88 o 
   1 -11   5        0.21        8.85      6.64 o 
   2 -11   5       28.59       33.69      8.25 o 
   3 -11   5        2.71        5.95      6.38 o 
   4 -11   5        2.22        4.36      6.94 o 
 -10 -10   5        7.54       19.67      8.30 o 
  -9 -10   5        9.24       15.50      7.48 o 
  -8 -10   5      139.92      125.76     32.56 o 
  -7 -10   5      270.22      294.07     24.14 o 
  -6 -10   5      216.68      240.02     21.39 o 
  -5 -10   5        2.73       -4.59      5.02 o 
  -4 -10   5       40.26       39.64      6.93 o 
  -3 -10   5      689.70      656.02     22.32 o 
  -2 -10   5       43.38       40.38      6.93 o 
  -1 -10   5       15.27       18.30      5.59 o 
   0 -10   5        8.02        2.21      4.00 o 
   1 -10   5      340.59      355.69     19.78 o 
   2 -10   5      121.57      129.63     29.33 o 
   3 -10   5       54.48       48.89     11.77 o 
   4 -10   5        1.16        3.06      5.87 o 
   5 -10   5        0.01       -5.38      5.38 o 
 -10  -9   5       12.69       16.86     14.22 o 
  -9  -9   5       84.80       98.01     20.26 o 
  -8  -9   5      142.97      161.15     17.68 o 
  -7  -9   5      154.10      151.47     17.47 o 
  -6  -9   5      378.13      356.59     22.70 o 
  -5  -9   5        7.48        2.27      3.85 o 
  -4  -9   5      621.75      619.23     20.20 o 
  -3  -9   5      370.14      312.51     14.71 o 
  -2  -9   5       12.82       11.03      4.20 o 
  -1  -9   5      166.05      147.75     11.71 o 
   0  -9   5      171.96      172.77     17.95 o 
   1  -9   5      163.82      175.31     18.16 o 
   2  -9   5        0.01        4.00      4.45 o 
   3  -9   5       19.41       18.03      6.63 o 
   4  -9   5       53.71       72.26     11.44 o 
   5  -9   5        4.37        3.86      5.97 o 
   6  -9   5       26.35       41.33     10.32 o 
 -11  -8   5        8.76       20.81      8.64 o 
 -10  -8   5       32.95       30.36      9.86 o 
  -9  -8   5        0.35       -4.06      4.33 o 
  -8  -8   5        5.07       11.46      6.73 o 
  -7  -8   5       65.93       62.12     13.57 o 
  -6  -8   5       97.05       88.90     14.10 o 
  -5  -8   5      125.06      128.24     10.18 o 
  -4  -8   5      132.26      126.76     10.11 o 
  -3  -8   5      383.10      389.48     15.18 o 
  -2  -8   5       56.60       57.26      7.58 o 
  -1  -8   5       16.86       17.75      4.28 o 
   0  -8   5       37.20       38.96      6.05 o 
   1  -8   5      699.76      643.42     24.89 o 
   2  -8   5        1.05       -0.65      5.28 o 
   3  -8   5      241.09      230.60     17.44 o 
   4  -8   5        3.35        4.86      4.92 o 
   5  -8   5      154.54      152.37     16.14 o 
   6  -8   5        0.05       -0.44     10.91 o 
   7  -8   5        2.18        9.97      7.34 o 
 -11  -7   5        0.13       -8.63      8.77 o 
 -10  -7   5        6.00        9.00      7.25 o 
  -9  -7   5      350.21      319.44     24.16 o 
  -8  -7   5      191.94      184.63     18.52 o 
  -7  -7   5     1117.89     1074.14     36.90 o 
  -6  -7   5       73.12       71.80     10.92 o 
  -5  -7   5      232.08      233.41     11.93 o 
  -4  -7   5      256.38      247.61     12.23 o 
  -3  -7   5       68.81       61.39      6.97 o 
  -2  -7   5        0.24        2.37      2.62 o 
  -1  -7   5       24.90       33.87      5.41 o 
   0  -7   5      166.49      156.34     10.31 o 
   1  -7   5       71.08       91.96     10.34 o 
   2  -7   5      373.48      357.22     17.52 o 
   3  -7   5     1343.31     1329.13     36.78 o 
   4  -7   5        0.20       11.00      5.88 o 
   5  -7   5      226.74      214.33     18.80 o 
   6  -7   5       40.56       42.66     19.12 o 
   7  -7   5        2.55       -1.92     12.15 o 
   8  -7   5        0.69      -12.40     12.40 o 
 -11  -6   5      103.39       82.61     21.98 o 
 -10  -6   5        0.07        3.06      6.24 o 
  -9  -6   5       54.31       59.02     10.84 o 
  -8  -6   5     1108.08     1097.46     37.90 o 
  -7  -6   5       57.89       57.25     14.30 o 
  -6  -6   5      184.66      149.35     15.06 o 
  -5  -6   5        0.23       -2.36      2.36 o 
  -4  -6   5      400.58      392.17     13.44 o 
  -3  -6   5      524.14      490.70     15.16 o 
  -2  -6   5      171.26      202.42      7.52 o 
  -1  -6   5        0.05        1.79      2.22 o 
   0  -6   5       14.43       14.73      2.85 o 
   1  -6   5       29.62       39.16      4.43 o 
   2  -6   5       21.43       28.81      3.83 o 
   3  -6   5       80.36       67.23      7.50 o 
   4  -6   5     1778.69     1773.42     35.47 o 
   5  -6   5        2.78       -4.25      4.25 o 
   6  -6   5      131.81      124.18     14.40 o 
   7  -6   5        0.09       -0.61      4.74 o 
   8  -6   5        1.87       -8.87      8.87 o 
 -11  -5   5       32.61       29.41     12.38 o 
 -10  -5   5       36.46       43.92     10.39 o 
  -9  -5   5      415.58      383.21     23.31 o 
  -8  -5   5       56.15       56.40     10.12 o 
  -7  -5   5      723.82      679.82     27.26 o 
  -6  -5   5      659.14      536.89     56.41 o 
  -5  -5   5      360.70      335.68     11.48 o 
  -4  -5   5      574.88      536.51     14.52 o 
  -3  -5   5      208.48      194.59     13.29 o 
  -2  -5   5     3420.62     3610.30     39.45 o 
  -1  -5   5     1857.60     1891.98     24.46 o 
   0  -5   5       85.47       91.33      5.00 o 
   1  -5   5      666.56      574.68     13.91 o 
   2  -5   5       13.19        7.08      2.19 o 
   3  -5   5      249.16      211.60     16.50 o 
   4  -5   5      267.78      258.58     12.65 o 
   5  -5   5      508.04      499.58     21.63 o 
   6  -5   5     1303.26     1232.04     51.49 o 
   7  -5   5       94.88      103.09     13.05 o 
   8  -5   5      178.06      179.93     20.36 o 
   9  -5   5        2.70        4.58      6.33 o 
 -11  -4   5       21.55       33.50     13.49 o 
 -10  -4   5        0.33        5.36      9.60 o 
  -9  -4   5       52.70       45.51     10.17 o 
  -8  -4   5       55.81       55.26      9.62 o 
  -7  -4   5      128.75      128.16     13.70 o 
  -6  -4   5       52.56       46.68      7.78 o 
  -5  -4   5        0.94       -0.19      2.72 o 
  -4  -4   5       53.36       47.20      6.09 o 
  -3  -4   5     1028.53     1219.29     22.09 o 
  -2  -4   5      449.21      491.88     10.50 o 
  -1  -4   5      634.44      680.14     12.31 o 
   0  -4   5        2.31        2.09      1.45 o 
   1  -4   5      276.07      257.15      8.38 o 
   2  -4   5      537.48      595.25     14.61 o 
   3  -4   5       27.95       27.14      3.36 o 
   4  -4   5      143.86      151.86     10.94 o 
   5  -4   5      480.93      474.42     41.25 o 
   6  -4   5      166.23      163.75     14.54 o 
   7  -4   5        2.03       -2.33      3.83 o 
   8  -4   5      369.89      350.05     42.85 o 
   9  -4   5       10.87        5.10     11.70 o 
  10  -4   5       84.85      135.07     16.93 o 
 -11  -3   5       81.49       86.55     21.12 o 
 -10  -3   5      190.73      216.35     32.08 o 
  -9  -3   5       53.22       69.38     11.21 o 
  -8  -3   5       54.68       49.45      9.07 o 
  -7  -3   5     1013.80      933.02     30.41 o 
  -6  -3   5        0.16        3.43      4.12 o 
  -5  -3   5      382.65      351.24     16.52 o 
  -4  -3   5       90.92       92.54      4.93 o 
  -3  -3   5      554.02      522.19     13.69 o 
  -2  -3   5      884.87      899.16     17.23 o 
  -1  -3   5     1388.65     1413.13     21.32 o 
   0  -3   5     1764.34     1722.32     64.63 o 
   1  -3   5      120.80      123.99      7.31 o 
   2  -3   5      270.02      311.04      8.22 o 
   3  -3   5      103.05       89.29      5.51 o 
   4  -3   5        0.08       -2.60      2.60 o 
   5  -3   5      604.59      595.03     23.54 o 
   6  -3   5       12.17        7.30      4.37 o 
   7  -3   5       28.59       21.78      6.86 o 
   8  -3   5       94.87       95.05     17.99 o 
   9  -3   5       22.11       40.04     10.81 o 
  10  -3   5       40.14       54.59     10.70 o 
 -11  -2   5       46.86       46.89     15.81 o 
 -10  -2   5       16.45        5.76      9.90 o 
  -9  -2   5       41.62       48.25     15.11 o 
  -8  -2   5        1.33       -4.45      4.45 o 
  -7  -2   5     1347.71     1248.90     35.01 o 
  -6  -2   5      135.17      138.25     12.31 o 
  -5  -2   5      164.04      174.11     12.21 o 
  -4  -2   5      131.05      177.94     11.16 o 
  -3  -2   5     3801.70     4025.89     47.13 o 
  -2  -2   5     1279.96     1307.65     17.28 o 
  -1  -2   5     1910.56     1772.85     21.13 o 
   0  -2   5        0.56        0.34      1.15 o 
   1  -2   5     4463.80     4865.41     53.32 o 
   2  -2   5      716.12      660.57     11.65 o 
   3  -2   5      100.60       88.17      4.44 o 
   4  -2   5      503.44      464.59      9.47 o 
   5  -2   5       62.19       61.33      9.35 o 
   6  -2   5      232.76      239.74     14.76 o 
   7  -2   5        1.16       -4.57      4.57 o 
   8  -2   5      143.98      135.24     14.39 o 
   9  -2   5       24.58       38.37     11.32 o 
  10  -2   5       17.39       28.33      8.00 o 
  11  -2   5       59.32       69.34     13.35 o 
 -11  -1   5       78.33       58.86     17.58 o 
 -10  -1   5        2.70       11.42      9.40 o 
  -9  -1   5        8.15        8.54      7.02 o 
  -8  -1   5      511.92      495.91     21.67 o 
  -7  -1   5     1056.15      975.46     29.85 o 
  -6  -1   5      355.38      404.99     17.94 o 
  -5  -1   5      504.29      476.06     10.70 o 
  -4  -1   5       57.06       50.35      6.54 o 
  -3  -1   5      149.13      150.48      9.25 o 
  -2  -1   5     1233.31     1126.91     23.09 o 
  -1  -1   5      403.76      433.77      8.49 o 
   0  -1   5       71.01       68.32      4.43 o 
   1  -1   5     3502.56     3584.60     34.98 o 
   2  -1   5       19.14       19.42      2.12 o 
   3  -1   5     1103.89     1100.49     16.28 o 
   4  -1   5      960.80     1008.99     15.53 o 
   5  -1   5      984.29     1092.20     28.35 o 
   6  -1   5        3.16        3.65      4.14 o 
   7  -1   5       91.37      100.49     11.46 o 
   8  -1   5       39.45       46.80     12.48 o 
   9  -1   5        0.12       -0.80      5.17 o 
  10  -1   5       47.46       55.16     10.17 o 
  11  -1   5       46.94       54.23     11.82 o 
 -11   0   5       35.08       38.20     16.47 o 
 -10   0   5        8.78        6.42      8.08 o 
  -9   0   5        0.31       -1.62      6.62 o 
  -8   0   5     1041.17     1105.09     56.23 o 
  -7   0   5       98.94      100.74     14.02 o 
  -6   0   5       59.36       67.86      8.50 o 
  -5   0   5       45.57       46.41      4.27 o 
  -4   0   5      119.49      124.00      5.13 o 
  -3   0   5       24.05       27.42      4.24 o 
  -2   0   5     1162.80     1153.86     19.51 o 
  -1   0   5        0.08        1.56      1.06 o 
   0   0   5       12.22       11.49      1.61 o 
   1   0   5     3815.64     3991.35     37.36 o 
   2   0   5     2635.90     2702.10     32.80 o 
   3   0   5      110.85       91.86      6.02 o 
   4   0   5      171.52      179.03      5.93 o 
   5   0   5     2024.35     1948.74     37.12 o 
   6   0   5       22.65       19.38      5.63 o 
   7   0   5      390.42      381.51     18.12 o 
   8   0   5      391.68      444.34     26.68 o 
   9   0   5        0.49       -3.18      5.94 o 
  10   0   5       87.71      115.94     15.09 o 
  11   0   5      140.63      145.26     17.10 o 
 -11   1   5      116.05      132.93     25.21 o 
 -10   1   5        2.61        0.86      8.13 o 
  -9   1   5      159.09      137.63     24.15 o 
  -8   1   5      153.01      142.03     23.54 o 
  -7   1   5        7.41       14.49      4.98 o 
  -6   1   5      511.12      474.33     18.37 o 
  -5   1   5     1271.56     1327.88     37.34 o 
  -4   1   5     5320.24     5831.06     65.99 o 
  -3   1   5      951.95     1001.02     16.76 o 
  -2   1   5      853.66     1005.79     13.96 o 
  -1   1   5     1005.00      989.64     15.98 o 
   0   1   5     1956.95     1910.58     23.64 o 
   1   1   5     5893.55     5913.74     51.75 o 
   2   1   5     3265.99     3265.96     31.59 o 
   3   1   5      624.39      664.14     11.05 o 
   4   1   5      361.72      372.39      8.77 o 
   5   1   5     1196.77     1339.38     22.21 o 
   6   1   5       10.88        4.53      2.19 o 
   7   1   5       13.73       16.05      5.26 o 
   8   1   5       15.58       17.83      5.78 o 
   9   1   5       34.23       21.35      8.97 o 
  10   1   5        7.05        8.05     13.04 o 
  11   1   5      278.26      297.04     22.94 o 
  12   1   5       10.88       22.32      8.95 o 
 -10   2   5       42.25       70.53     19.65 o 
  -9   2   5      136.05      146.07     25.26 o 
  -8   2   5       17.50       26.27     12.23 o 
  -7   2   5       70.87       68.56     16.12 o 
  -6   2   5      119.97      123.12     10.37 o 
  -5   2   5        4.27        5.78      2.19 o 
  -4   2   5      522.02      577.41     13.82 o 
  -3   2   5      238.42      277.14     10.87 o 
  -2   2   5     3009.24     3300.60     39.43 o 
  -1   2   5     1730.72     1758.57     24.08 o 
   0   2   5       10.35       11.97      1.60 o 
   1   2   5      968.54      885.74     14.99 o 
   2   2   5      404.62      406.59     10.01 o 
   3   2   5      683.67      567.83      9.77 o 
   4   2   5      378.95      347.42      8.77 o 
   5   2   5     1489.52     1637.98     23.38 o 
   6   2   5      349.89      342.68     11.30 o 
   7   2   5      151.07      157.36     12.90 o 
   8   2   5      224.33      243.86     21.60 o 
   9   2   5     1015.97      934.11     31.96 o 
  10   2   5        0.00       13.32      5.97 o 
  11   2   5        2.99       12.22      6.27 o 
  12   2   5        4.87       22.07      7.95 o 
 -10   3   5       63.38       40.67     16.62 o 
  -9   3   5        7.82        3.33      9.65 o 
  -8   3   5       18.96       46.94     16.52 o 
  -7   3   5      158.77      193.87     23.80 o 
  -6   3   5        7.46       18.39      9.65 o 
  -5   3   5       10.77       10.40      2.94 o 
  -4   3   5      128.98      146.87      7.34 o 
  -3   3   5       64.43       67.45      5.29 o 
  -2   3   5     1984.34     2098.04     28.87 o 
  -1   3   5     3512.23     3465.80     50.30 o 
   0   3   5     1300.26     1239.72     16.02 o 
   1   3   5     3975.02     4113.53     40.14 o 
   2   3   5       74.41       56.14      4.32 o 
   3   3   5     2329.04     2534.74     27.47 o 
   4   3   5     2293.31     2265.48     31.42 o 
   5   3   5     1318.28     1338.38     24.91 o 
   6   3   5        0.40       -1.29      2.05 o 
   7   3   5       62.53       59.06      6.30 o 
   8   3   5      263.72      234.67     21.30 o 
   9   3   5      152.13      113.21     13.57 o 
  10   3   5      169.52      208.61     19.15 o 
  11   3   5       37.32       47.94     10.59 o 
  12   3   5        4.42       -9.70      9.70 o 
 -10   4   5       54.17       67.25     20.82 o 
  -9   4   5       15.91       10.41      9.75 o 
  -8   4   5      131.46      141.72     24.40 o 
  -7   4   5        3.43        9.80      9.25 o 
  -6   4   5      522.83      550.77     22.92 o 
  -5   4   5      519.97      544.68     15.77 o 
  -4   4   5       93.80       83.41     14.90 o 
  -3   4   5      504.15      482.37     19.83 o 
  -2   4   5      791.69      778.57     15.99 o 
  -1   4   5     1100.54     1092.98     16.24 o 
   0   4   5      739.39      735.74     11.97 o 
   1   4   5      262.29      259.81      7.10 o 
   2   4   5      330.61      356.92      6.97 o 
   3   4   5     1109.63     1108.19     15.58 o 
   4   4   5       25.86       29.88      3.14 o 
   5   4   5     3850.46     3897.69     43.62 o 
   6   4   5       39.70       33.33      4.26 o 
   7   4   5        3.05        5.85      2.92 o 
   8   4   5      536.20      502.98     16.55 o 
   9   4   5        0.01       -0.78      4.47 o 
  10   4   5      148.68      187.81     16.89 o 
  11   4   5        5.43        4.13      6.14 o 
  12   4   5        0.38       -3.69     10.05 o 
  -9   5   5        1.30        6.82     10.56 o 
  -8   5   5       49.46       31.28     14.00 o 
  -7   5   5        4.02       -5.86      7.68 o 
  -5   5   5       33.11       28.52      6.97 o 
  -4   5   5      111.32      119.98      8.45 o 
  -3   5   5       12.46       25.60      4.06 o 
  -2   5   5       96.09       98.41      6.74 o 
  -1   5   5      222.86      231.37      8.34 o 
   0   5   5       26.62       22.83      3.31 o 
   1   5   5      381.64      351.18      7.79 o 
   2   5   5       93.03      100.87      4.27 o 
   3   5   5      404.53      399.08      8.64 o 
   4   5   5     6175.28     6767.15     64.36 o 
   5   5   5       25.13       29.25      3.62 o 
   6   5   5      858.92      838.71     17.13 o 
   7   5   5      142.96      139.08      8.58 o 
   8   5   5       36.11       22.90      9.33 o 
   9   5   5      908.40      828.76     35.97 o 
  10   5   5      205.69      205.16     22.46 o 
  11   5   5      294.30      293.50     31.93 o 
  12   5   5      149.95      156.12     26.27 o 
  -9   6   5       11.56        3.28      9.70 o 
  -8   6   5        0.43       -7.73      7.73 o 
  -7   6   5      366.22      381.77     30.67 o 
  -6   6   5        4.84        0.80      5.66 o 
  -5   6   5        6.51        5.71      5.84 o 
  -4   6   5      683.23      640.04     17.75 o 
  -3   6   5       34.43       43.95      5.47 o 
  -2   6   5       98.29       82.34      6.71 o 
  -1   6   5      374.91      355.59     11.16 o 
   0   6   5     5711.88     5196.65    224.59 o 
   1   6   5      594.32      626.37     13.19 o 
   2   6   5      164.88      155.78      5.64 o 
   3   6   5      573.91      569.18     11.20 o 
   4   6   5      624.49      620.96     12.39 o 
   5   6   5       47.96       44.97      4.47 o 
   6   6   5      473.00      500.02     13.23 o 
   7   6   5        6.58        4.00      2.69 o 
   8   6   5       65.82       69.64      7.17 o 
   9   6   5       57.17       52.53      6.61 o 
  10   6   5        6.78        8.39      8.79 o 
  11   6   5       11.60        3.18      9.90 o 
  12   6   5        0.09       -8.79      8.79 o 
  -8   7   5       27.36       20.41     12.03 o 
  -7   7   5        0.19       -3.03      7.02 o 
  -6   7   5      119.22      127.73     14.92 o 
  -5   7   5      200.33      207.47     15.93 o 
  -4   7   5      681.64      644.45     24.06 o 
  -3   7   5      162.61      171.30     10.54 o 
  -2   7   5       50.36       56.03      6.46 o 
  -1   7   5       52.17       51.35      6.36 o 
   0   7   5     1306.82     1334.28     24.53 o 
   1   7   5      303.87      308.38     10.63 o 
   2   7   5      218.48      189.54      6.69 o 
   3   7   5        0.56        9.63      3.19 o 
   4   7   5       62.87       74.06      5.05 o 
   5   7   5      137.59      130.73     13.98 o 
   6   7   5        3.66        6.25      2.67 o 
   7   7   5       91.08       87.35      7.08 o 
   8   7   5       32.35       36.58      5.57 o 
   9   7   5        0.03       -0.18      4.31 o 
  10   7   5        1.67       -0.39      5.56 o 
  11   7   5      155.64      178.40     18.55 o 
  12   7   5        5.70       17.47      8.84 o 
  -7   8   5        0.46       -2.88      8.39 o 
  -6   8   5       45.36       38.28      9.23 o 
  -5   8   5        4.74       15.44      6.51 o 
  -4   8   5        0.01       -0.68      4.64 o 
  -3   8   5      329.13      312.64     13.14 o 
  -2   8   5       25.10       28.40     10.96 o 
  -1   8   5      104.75       87.54      7.94 o 
   0   8   5        4.30        1.18      2.67 o 
   1   8   5       64.93       69.47      5.08 o 
   2   8   5      432.03      431.97     30.61 o 
   3   8   5        0.00        2.72      1.83 o 
   4   8   5       83.37       72.78      4.98 o 
   5   8   5      245.40      260.40     14.41 o 
   6   8   5        0.00       -2.29      2.29 o 
   7   8   5      112.93      125.92      8.46 o 
   8   8   5       88.61       87.10      7.66 o 
   9   8   5      181.20      180.05     13.37 o 
  10   8   5        3.00        6.74      7.32 o 
  11   8   5       16.20        7.34      7.06 o 
  12   8   5       75.17      100.85     21.83 o 
  -7   9   5       11.99       20.21     12.98 o 
  -6   9   5       24.70        6.79      7.76 o 
  -5   9   5        0.81        6.98      6.52 o 
  -4   9   5      199.36      213.58     44.82 o 
  -3   9   5      304.52      285.75     18.21 o 
  -2   9   5      251.32      264.47     16.49 o 
  -1   9   5       49.35       54.38      6.85 o 
   0   9   5        3.30        7.56      3.52 o 
   1   9   5      528.71      488.77     22.33 o 
   2   9   5      296.46      284.69     16.83 o 
   3   9   5       39.57       23.11      4.36 o 
   4   9   5      264.46      302.92     12.34 o 
   5   9   5      177.65      151.61     10.22 o 
   6   9   5        0.07       -1.07      3.01 o 
   7   9   5       20.43       11.70      8.69 o 
   8   9   5      286.62      285.69     20.85 o 
   9   9   5      328.76      353.97     24.65 o 
  10   9   5      154.75      130.51     23.29 o 
  11   9   5       56.96       67.40     16.52 o 
  -6  10   5        2.65        8.16      7.93 o 
  -5  10   5       52.62       44.78     11.55 o 
  -4  10   5       14.66        1.02      8.72 o 
  -3  10   5      115.08      118.20     14.03 o 
  -2  10   5        0.95       -0.43      3.95 o 
  -1  10   5       11.01        8.40      4.60 o 
   0  10   5       20.24       25.47      5.29 o 
   1  10   5        0.13       -0.88      3.37 o 
   2  10   5        3.75        2.74      3.26 o 
   3  10   5       86.78       84.36     11.57 o 
   4  10   5       23.85       22.78     10.05 o 
   5  10   5        2.62        1.27      3.44 o 
   6  10   5       75.29       63.93      7.87 o 
   7  10   5        1.45        4.91      5.30 o 
   8  10   5      216.12      224.83     23.12 o 
   9  10   5        1.05        4.64      8.11 o 
  10  10   5       99.79      104.24     14.67 o 
  11  10   5       57.28       78.86     14.23 o 
  -5  11   5       42.50       52.70     15.36 o 
  -4  11   5        1.45       -3.32      5.37 o 
  -3  11   5       31.98       30.34      8.20 o 
  -2  11   5       19.16       20.80      7.11 o 
  -1  11   5       54.93       64.66      8.48 o 
   0  11   5       76.99       90.47      9.84 o 
   1  11   5       27.26       35.78      6.37 o 
   2  11   5      161.34      137.26     12.06 o 
   3  11   5       17.34       20.09      4.64 o 
   4  11   5       85.66       91.06     14.78 o 
   5  11   5       82.35       74.58     11.56 o 
   6  11   5        2.16        4.42      5.61 o 
   7  11   5        0.07       -5.84      5.84 o 
   8  11   5       96.31       81.89     12.39 o 
   9  11   5      190.43      188.65     30.85 o 
  10  11   5        0.10       -9.14     10.81 o 
  11  11   5        8.83       16.89      9.54 o 
  -4  12   5        0.00       -0.55     11.09 o 
  -3  12   5        0.08       -0.61      7.23 o 
  -2  12   5       36.51       24.04      7.72 o 
  -1  12   5       46.49       42.27     12.58 o 
   0  12   5       75.50       77.99      9.48 o 
   1  12   5        0.01        3.07      4.72 o 
   2  12   5      170.70      189.96     13.18 o 
   3  12   5      208.75      196.73     14.68 o 
   4  12   5        7.27       10.51      4.32 o 
   5  12   5       17.85       19.00      7.25 o 
   6  12   5        8.53        1.61     12.30 o 
   7  12   5       33.93       43.85      9.21 o 
   8  12   5       46.96       57.89     11.08 o 
   9  12   5       79.97       78.14     13.46 o 
  10  12   5        9.03        3.15      7.45 o 
  -2  13   5       90.53      116.33     15.00 o 
  -1  13   5       10.23       16.55      7.56 o 
   0  13   5       28.36       29.63      6.71 o 
   1  13   5        2.12        5.06      5.20 o 
   2  13   5       74.93       86.55     10.36 o 
   3  13   5        1.43        7.27      4.88 o 
   4  13   5        0.09        6.60      5.73 o 
   5  13   5       50.22       55.56     10.39 o 
   6  13   5       31.40       31.98     15.18 o 
   7  13   5        5.83        1.30      6.58 o 
   8  13   5        0.69       11.37      6.99 o 
   9  13   5       49.08       61.58     12.40 o 
  10  13   5        0.21        1.63      8.32 o 
  -1  14   5        0.88       -5.72      7.38 o 
   0  14   5       38.31       49.94     11.17 o 
   1  14   5       11.57        2.48      5.95 o 
   2  14   5       11.15       21.30      8.50 o 
   3  14   5      140.50      152.25     17.83 o 
   4  14   5        6.26       -5.34      6.11 o 
   5  14   5        7.60        7.78     10.28 o 
   6  14   5        2.49        0.19      9.65 o 
   7  14   5       80.60       96.99     14.90 o 
   8  14   5       38.37       51.93     11.00 o 
   2  15   5       14.49       16.75     10.64 o 
   3  15   5        0.20       -2.26      6.65 o 
   4  15   5        2.76        7.60      7.29 o 
   5  15   5       34.05       36.28      9.86 o 
   6  15   5        1.30        2.46      6.32 o 
  -5 -13   6        4.38        2.30      7.26 o 
  -4 -13   6       11.31        5.86      7.93 o 
  -3 -13   6       11.53       13.77      6.26 o 
  -2 -13   6       85.40       86.41     11.48 o 
  -1 -13   6        7.24        5.25     11.29 o 
  -7 -12   6        0.82       10.82      8.57 o 
  -6 -12   6      114.54      126.22     18.10 o 
  -5 -12   6       23.38        1.82      9.90 o 
  -4 -12   6       50.62       24.71      9.60 o 
  -3 -12   6        2.24       -1.60      4.56 o 
  -2 -12   6        1.08        2.46      4.50 o 
  -1 -12   6       31.38       28.24      6.84 o 
   0 -12   6        0.93       10.24      8.59 o 
   1 -12   6       13.41       24.01      8.24 o 
  -9 -11   6        0.39        8.59      7.87 o 
  -8 -11   6       66.02       70.15     13.78 o 
  -7 -11   6        5.42        3.00      6.67 o 
  -6 -11   6       11.28       15.36      8.31 o 
  -5 -11   6        0.01       -2.68      6.01 o 
  -4 -11   6        0.10        2.96      4.40 o 
  -3 -11   6      110.18      119.28     11.81 o 
  -2 -11   6      155.67      167.19     14.24 o 
  -1 -11   6       11.26       -0.28      5.71 o 
   0 -11   6        4.08        1.76      5.09 o 
   1 -11   6       76.94       70.32     11.79 o 
   2 -11   6      101.65      119.83     14.84 o 
   3 -11   6        5.20        3.98      7.20 o 
  -9 -10   6       67.37       62.32     11.52 o 
  -8 -10   6       12.77       19.28      8.48 o 
  -7 -10   6        0.08       -2.38      5.16 o 
  -6 -10   6        5.07       -7.00      7.00 o 
  -5 -10   6      110.78      109.14     22.28 o 
  -4 -10   6       40.86       34.95      7.00 o 
  -3 -10   6      185.01      191.72     13.96 o 
  -2 -10   6       97.87      108.28     11.18 o 
  -1 -10   6      140.27      111.67     11.13 o 
   0 -10   6       26.72       27.09      6.03 o 
   1 -10   6        7.19       10.37      5.58 o 
   2 -10   6        2.69       -3.34      5.84 o 
   3 -10   6       25.32       22.66      7.70 o 
   4 -10   6        0.58        2.64      5.57 o 
 -10  -9   6        2.34        1.65     12.38 o 
  -9  -9   6        0.15        2.62      6.63 o 
  -8  -9   6       37.75       35.20      9.05 o 
  -7  -9   6      372.45      359.31     25.98 o 
  -6  -9   6      121.84      121.58     15.24 o 
  -5  -9   6       32.27       52.32     11.52 o 
  -4  -9   6        1.16       -6.08      6.08 o 
  -3  -9   6      193.13      177.06     12.73 o 
  -2  -9   6      185.36      209.77     14.04 o 
  -1  -9   6      549.12      550.50     19.61 o 
   0  -9   6      618.58      606.67     20.41 o 
   1  -9   6        8.08        1.08      4.73 o 
   2  -9   6      219.84      206.97     17.80 o 
   3  -9   6       64.62       89.77     12.45 o 
   4  -9   6       43.80       42.92     11.14 o 
   5  -9   6        0.83        4.31      5.98 o 
   6  -9   6        2.26        6.53      7.63 o 
 -10  -8   6        1.75        3.25      5.73 o 
  -9  -8   6       13.27        9.29     11.52 o 
  -8  -8   6       36.81       48.10     10.55 o 
  -7  -8   6        0.27        6.21      6.09 o 
  -6  -8   6        0.06       -2.88      5.46 o 
  -5  -8   6      669.39      622.00     27.31 o 
  -4  -8   6        5.23        4.71      3.83 o 
  -3  -8   6       65.89       75.03      8.37 o 
  -2  -8   6      100.60       85.52      8.87 o 
  -1  -8   6       87.15       77.35      8.67 o 
   0  -8   6       89.22       87.12      8.81 o 
   1  -8   6        0.09       -1.63      4.14 o 
   2  -8   6       29.59       21.79      6.67 o 
   3  -8   6       15.38        4.61      8.24 o 
   4  -8   6      149.21      130.95     14.32 o 
   5  -8   6       64.12       74.90     12.15 o 
   6  -8   6       29.76       44.36     10.45 o 
   7  -8   6       59.84       71.21     13.94 o 
 -11  -7   6        3.56        0.68      6.73 o 
 -10  -7   6       13.96       14.81      8.34 o 
  -9  -7   6       41.90       57.03     11.37 o 
  -8  -7   6        2.75        9.88     12.38 o 
  -7  -7   6        2.29        5.77      5.24 o 
  -6  -7   6      102.07      121.11     14.53 o 
  -5  -7   6      665.35      584.31     25.62 o 
  -4  -7   6     1049.62     1028.44     24.41 o 
  -3  -7   6      203.46      184.21     13.62 o 
  -2  -7   6      143.00      148.03     10.44 o 
  -1  -7   6      222.61      220.75     11.27 o 
   0  -7   6      119.40      127.38     10.41 o 
   1  -7   6      658.20      642.55     23.55 o 
   2  -7   6        9.77       10.92     10.05 o 
   3  -7   6        4.21       10.90      6.04 o 
   4  -7   6      899.32      888.87     42.44 o 
   5  -7   6       39.63       24.03      7.92 o 
   6  -7   6       76.52       62.04     11.22 o 
   7  -7   6        1.03        6.92      6.43 o 
 -11  -6   6        4.96        6.01     13.74 o 
 -10  -6   6       27.07       33.47      8.94 o 
  -9  -6   6        0.94        0.02      5.24 o 
  -8  -6   6       12.28        5.54      5.77 o 
  -7  -6   6        1.70       -4.87      4.87 o 
  -6  -6   6       19.87       23.95      7.27 o 
  -5  -6   6      144.71      156.30     14.83 o 
  -4  -6   6       10.25       11.35      3.53 o 
  -3  -6   6       89.36      101.76      8.27 o 
  -2  -6   6       57.92       51.52      4.50 o 
  -1  -6   6        6.98        8.39      2.24 o 
   0  -6   6      165.25      178.54      7.81 o 
   1  -6   6      519.79      483.89     24.62 o 
   2  -6   6      149.28      145.37      7.46 o 
   3  -6   6      344.98      322.97     28.71 o 
   4  -6   6      792.94      710.21     21.09 o 
   5  -6   6      319.20      281.25     14.90 o 
   6  -6   6       89.60      113.24     11.59 o 
   7  -6   6       10.93       17.20      8.77 o 
   8  -6   6       13.48       18.92      9.69 o 
 -10  -5   6       75.38       67.80     16.88 o 
  -9  -5   6      170.86      158.05     17.02 o 
  -8  -5   6     1214.95     1109.14     46.53 o 
  -7  -5   6      607.78      581.41     25.51 o 
  -6  -5   6       49.54       64.54     10.19 o 
  -5  -5   6      537.52      527.85     22.86 o 
  -4  -5   6       32.86       35.52      4.57 o 
  -3  -5   6       37.94       56.29      6.00 o 
  -2  -5   6       30.07       24.34      3.28 o 
  -1  -5   6       47.37       45.97      4.09 o 
   0  -5   6     1874.99     1880.55     25.38 o 
   1  -5   6      145.06      138.76      9.21 o 
   2  -5   6      155.05      135.76      7.02 o 
   3  -5   6      435.65      382.64     27.80 o 
   4  -5   6      161.06      149.67     10.73 o 
   5  -5   6      945.98      905.31     24.69 o 
   6  -5   6        1.45        5.15      5.05 o 
   7  -5   6        4.76        0.72      4.56 o 
   8  -5   6       22.12       15.62      6.74 o 
   9  -5   6       19.85       25.57     10.20 o 
 -11  -4   6       20.31        7.63     10.26 o 
  -9  -4   6       10.11       21.34      7.68 o 
  -8  -4   6      457.52      408.03     31.48 o 
  -7  -4   6      106.38      107.42     12.96 o 
  -6  -4   6     1075.93     1087.45     33.48 o 
  -5  -4   6      371.22      368.51     17.61 o 
  -4  -4   6       89.42       97.08      6.19 o 
  -3  -4   6     2591.29     2572.04     37.08 o 
  -2  -4   6       66.41       61.58      4.69 o 
  -1  -4   6       95.63       66.23      4.58 o 
   0  -4   6      476.27      523.07     11.12 o 
   1  -4   6     5137.02     5770.72     83.73 o 
   2  -4   6     1219.48     1259.41     23.60 o 
   3  -4   6      176.54      198.34      7.69 o 
   4  -4   6     1204.12     1191.14     25.75 o 
   5  -4   6      162.71      167.24     11.74 o 
   6  -4   6        3.23       -2.36      4.28 o 
   7  -4   6        1.06       -5.08      5.08 o 
   8  -4   6       28.23       23.72      7.47 o 
   9  -4   6       19.14       21.35      7.40 o 
 -11  -3   6      100.73      102.87     23.44 o 
 -10  -3   6      138.68      171.08     28.70 o 
  -9  -3   6      349.35      365.35     27.44 o 
  -8  -3   6      144.91      134.96     14.36 o 
  -7  -3   6      573.50      552.90     23.79 o 
  -6  -3   6        9.76       15.33      6.29 o 
  -5  -3   6       61.02       73.04      9.32 o 
  -4  -3   6       42.82       49.12      3.97 o 
  -3  -3   6     1074.65     1166.94     20.95 o 
  -2  -3   6       55.85       77.63      5.59 o 
  -1  -3   6      493.60      461.76     12.10 o 
   0  -3   6       29.65       39.03      4.27 o 
   1  -3   6      389.11      367.56      8.88 o 
   2  -3   6        1.50        7.00      1.93 o 
   3  -3   6       17.64       27.87      3.29 o 
   4  -3   6       25.92       21.15      5.16 o 
   5  -3   6       67.69       62.88      7.22 o 
   6  -3   6        0.38       -6.00      7.47 o 
   7  -3   6       74.80       86.34     11.87 o 
   8  -3   6       13.84       10.99      5.63 o 
   9  -3   6       52.17       58.92     10.99 o 
  10  -3   6        0.05        3.65     12.28 o 
 -11  -2   6       49.84       55.02     17.48 o 
 -10  -2   6      120.44       84.83     21.78 o 
  -9  -2   6      206.92      223.27     30.32 o 
  -8  -2   6      334.93      371.01     26.37 o 
  -7  -2   6      961.29      937.52     30.63 o 
  -6  -2   6        1.68       -3.66      3.66 o 
  -5  -2   6       67.82       77.79     11.67 o 
  -4  -2   6     1679.20     1877.72     55.27 o 
  -3  -2   6      668.69      762.48     13.87 o 
  -2  -2   6     3468.34     3886.04     40.01 o 
  -1  -2   6       92.34      100.62      4.65 o 
   0  -2   6      483.27      482.31      9.89 o 
   1  -2   6     3084.41     3582.69     37.49 o 
   2  -2   6        9.81        4.45      1.59 o 
   3  -2   6        5.50       14.82      2.92 o 
   4  -2   6      186.85      180.99      6.41 o 
   5  -2   6       40.15       31.47      4.86 o 
   6  -2   6      125.05      109.19      9.48 o 
   7  -2   6        2.08        0.26      4.50 o 
   8  -2   6      131.24      129.79     13.72 o 
   9  -2   6        7.21       12.43      6.04 o 
  10  -2   6        5.65       23.76      7.81 o 
 -11  -1   6        0.96        1.47     10.71 o 
 -10  -1   6       29.24       11.32      9.65 o 
  -9  -1   6       16.31       34.76     15.31 o 
  -8  -1   6      299.13      284.01     17.34 o 
  -7  -1   6       33.47       34.11      8.97 o 
  -6  -1   6        0.20        3.17      3.57 o 
  -5  -1   6      400.52      389.79     16.95 o 
  -4  -1   6      138.47      212.11     18.47 o 
  -3  -1   6     1042.46     1166.93     27.76 o 
  -2  -1   6      401.78      403.35      8.28 o 
  -1  -1   6       50.75       45.98      3.27 o 
   0  -1   6     1646.86     1621.73     20.12 o 
   1  -1   6      340.55      368.10      8.18 o 
   2  -1   6     1247.99     1175.68     34.47 o 
   3  -1   6      761.38      684.68     12.28 o 
   4  -1   6       41.93       50.70      5.26 o 
   5  -1   6      458.22      385.58     13.50 o 
   6  -1   6       12.81       14.28      4.39 o 
   7  -1   6       46.66       43.40      8.01 o 
   8  -1   6        0.01       -4.34      4.34 o 
   9  -1   6      144.58      123.19     14.47 o 
  10  -1   6       51.98       73.44     11.48 o 
  11  -1   6        0.00       14.28     11.24 o 
 -11   0   6       84.00      112.92     23.80 o 
 -10   0   6       37.41       51.59     17.43 o 
  -9   0   6       70.52       73.77     19.20 o 
  -8   0   6       77.81       62.04     17.63 o 
  -7   0   6       60.79       49.76      8.64 o 
  -6   0   6     1058.46     1099.54     31.42 o 
  -5   0   6      210.96      244.24     17.23 o 
  -4   0   6     1790.93     2215.78     42.51 o 
  -3   0   6        0.35        0.25      1.78 o 
  -2   0   6      300.66      275.88      6.16 o 
  -1   0   6      337.68      326.83      7.36 o 
   0   0   6      810.65      843.10     12.78 o 
   1   0   6       11.39       14.99      1.94 o 
   2   0   6     1492.95     1573.77     22.59 o 
   3   0   6        3.95        1.88      1.74 o 
   4   0   6      581.13      575.83     11.48 o 
   5   0   6      231.84      249.35      7.65 o 
   6   0   6        0.08        3.89      3.18 o 
   7   0   6        4.97       13.22      4.90 o 
   8   0   6       58.78       66.45     10.16 o 
   9   0   6        8.92       19.84      6.85 o 
  10   0   6       56.83       49.77     10.47 o 
  11   0   6        2.21        4.19      6.31 o 
 -10   1   6        9.30        3.13     10.16 o 
  -9   1   6       75.30       94.79     20.31 o 
  -8   1   6      115.59      128.89     23.49 o 
  -7   1   6      661.60      649.29     24.12 o 
  -6   1   6       27.25       39.54      7.88 o 
  -5   1   6      121.77      138.75     11.52 o 
  -4   1   6      934.84     1024.65     18.46 o 
  -3   1   6       14.68       18.31      2.59 o 
  -2   1   6     5504.12     5524.74     51.87 o 
  -1   1   6        1.22        1.43      0.96 o 
   0   1   6      211.82      240.63      5.97 o 
   1   1   6     1040.69      916.68     12.64 o 
   2   1   6      884.81      831.76     11.97 o 
   3   1   6      235.66      245.35      7.51 o 
   4   1   6     1045.03      990.79     15.71 o 
   5   1   6      274.98      269.00     13.79 o 
   6   1   6      822.64      833.47     21.12 o 
   7   1   6        2.14        1.83      5.20 o 
   8   1   6      190.10      207.12     15.93 o 
   9   1   6        5.83       10.82      5.83 o 
  10   1   6       35.21       61.34     13.31 o 
  11   1   6       46.35       37.96     18.32 o 
 -10   2   6      134.16      155.26     27.74 o 
  -9   2   6      110.87      105.40     21.98 o 
  -8   2   6       31.79       14.55     12.18 o 
  -7   2   6      921.49      827.45     44.97 o 
  -6   2   6      340.09      317.54     15.34 o 
  -5   2   6      551.79      603.67     28.72 o 
  -4   2   6      332.23      338.25     10.62 o 
  -3   2   6      958.68      941.53     17.46 o 
  -2   2   6     1665.31     1923.75     23.86 o 
  -1   2   6        0.09        0.45      1.29 o 
   0   2   6     2682.42     2719.03     33.91 o 
   1   2   6     3542.36     3507.59     39.83 o 
   2   2   6     6239.34     6211.77     77.50 o 
   3   2   6     2973.30     2997.56     31.16 o 
   4   2   6      194.86      176.94     15.29 o 
   5   2   6      621.82      625.61     12.95 o 
   6   2   6      129.39      127.04      7.36 o 
   7   2   6      157.36      157.80     20.58 o 
   8   2   6      316.89      265.00     31.45 o 
   9   2   6        0.88       12.51      5.27 o 
  10   2   6       32.02       40.73      8.78 o 
  11   2   6        1.72       -4.81      5.93 o 
  12   2   6       16.45       24.96     14.30 o 
 -10   3   6       13.35       -2.43      9.85 o 
  -9   3   6        2.18       11.12     11.17 o 
  -8   3   6      340.69      323.06     32.18 o 
  -7   3   6      229.66      206.09     27.49 o 
  -6   3   6      216.35      226.81     13.29 o 
  -5   3   6        2.74        9.34      4.11 o 
  -4   3   6        7.17        2.27      2.12 o 
  -3   3   6      265.85      241.09      8.55 o 
  -2   3   6      641.15      708.23     15.08 o 
  -1   3   6       80.52       53.74     10.70 o 
   0   3   6      660.51      626.15     10.99 o 
   1   3   6      924.00      896.24     12.12 o 
   2   3   6     6234.42     6673.14     89.07 o 
   3   3   6      245.26      252.54      6.34 o 
   4   3   6     5819.82     6228.46    102.52 o 
   5   3   6      472.11      478.41     13.43 o 
   6   3   6     1933.71     1921.40     27.58 o 
   7   3   6       38.61       35.72      4.36 o 
   8   3   6       55.30       53.88      7.31 o 
   9   3   6      213.31      163.12     14.86 o 
  10   3   6      105.34      122.47     14.96 o 
  11   3   6      107.33      121.46     24.35 o 
  12   3   6      105.15      151.22     28.45 o 
  -9   4   6        0.78        6.92     11.27 o 
  -8   4   6        9.56        8.84     10.76 o 
  -7   4   6     1510.51     1474.58     63.21 o 
  -6   4   6       10.26        3.74      9.40 o 
  -5   4   6        3.26        2.96      2.92 o 
  -4   4   6      113.70      116.96      7.83 o 
  -3   4   6       36.34       33.93      4.26 o 
  -2   4   6        3.58        0.42      1.73 o 
  -1   4   6      584.53      518.85     12.76 o 
   0   4   6      152.10      134.80      5.00 o 
   1   4   6      192.57      226.87      6.43 o 
   2   4   6      291.07      259.32      8.57 o 
   3   4   6      912.80      938.63     18.40 o 
   4   4   6      488.09      401.80      9.48 o 
   5   4   6     6111.67     6101.69     61.01 o 
   6   4   6      625.44      612.64     16.96 o 
   7   4   6       49.68       51.26      5.38 o 
   8   4   6      109.08      112.36     10.16 o 
   9   4   6       40.99       37.04      7.01 o 
  10   4   6        3.27        8.29      9.25 o 
  11   4   6       26.62       28.90     13.39 o 
  12   4   6       37.94       53.35     17.33 o 
  -9   5   6      117.85      167.49     28.60 o 
  -8   5   6        0.17       -6.01      8.49 o 
  -7   5   6      350.52      319.72     31.43 o 
  -6   5   6       45.88       34.96     11.52 o 
  -5   5   6      458.40      419.86     19.33 o 
  -4   5   6     1028.39     1119.82     28.70 o 
  -3   5   6       15.08       17.83      3.50 o 
  -2   5   6      786.72      866.00     18.78 o 
  -1   5   6      325.41      309.41     11.72 o 
   0   5   6     1385.81     1294.01     18.54 o 
   1   5   6       64.65       51.18      3.54 o 
   2   5   6      395.41      351.58      7.65 o 
   3   5   6      133.93      111.54      5.18 o 
   4   5   6       94.34       72.72      4.50 o 
   5   5   6     1032.71      952.15     16.91 o 
   6   5   6      206.06      215.12      8.73 o 
   7   5   6       25.41       23.35      3.73 o 
   8   5   6        7.54        6.97      4.50 o 
   9   5   6       56.07       51.25     10.02 o 
  10   5   6       85.76      116.42     14.93 o 
  11   5   6       76.75       89.45     27.94 o 
  12   5   6        9.03       -7.76      7.76 o 
  -8   6   6        0.23       -4.19     10.00 o 
  -7   6   6        0.04        7.98      9.20 o 
  -6   6   6       58.61       65.28     14.96 o 
  -5   6   6       63.67       55.42      9.48 o 
  -4   6   6       39.36       32.86      5.39 o 
  -3   6   6      303.32      320.48     11.83 o 
  -2   6   6       12.04       11.68      3.09 o 
  -1   6   6      202.56      180.82      8.24 o 
   0   6   6      985.83      803.81     45.06 o 
   1   6   6       13.43       10.46      2.43 o 
   2   6   6     1440.79     1414.41     19.39 o 
   3   6   6      932.38      944.92     15.23 o 
   4   6   6        0.03        0.25      1.48 o 
   5   6   6     3582.12     3545.29     72.03 o 
   6   6   6      874.33      823.77     17.27 o 
   7   6   6      346.10      363.94     13.89 o 
   8   6   6     1433.30     1353.80     30.41 o 
   9   6   6      787.46      772.97     30.44 o 
  10   6   6       19.55       20.33      7.68 o 
  11   6   6       38.01       59.32     11.67 o 
  12   6   6      125.43      122.74     35.42 o 
  -8   7   6       22.96       33.45     14.05 o 
  -7   7   6      135.47      133.03     22.43 o 
  -6   7   6       30.52       29.96     11.42 o 
  -5   7   6        7.93        3.73      4.77 o 
  -4   7   6      745.27      706.67     25.74 o 
  -3   7   6     1039.35     1058.89     24.15 o 
  -2   7   6      294.62      289.47     11.56 o 
  -1   7   6       49.25       48.36      5.62 o 
   0   7   6       32.81       26.04      4.21 o 
   1   7   6     2136.90     2109.06     27.18 o 
   2   7   6      188.51      179.54      6.68 o 
   3   7   6      270.93      265.67      7.96 o 
   4   7   6      122.94      114.00      5.69 o 
   5   7   6      250.25      241.11      8.27 o 
   6   7   6        0.42        0.53      2.10 o 
   7   7   6        0.00        1.60      4.10 o 
   8   7   6        5.46        2.65      3.74 o 
   9   7   6       12.10       11.52      4.47 o 
  10   7   6      178.78      165.74     17.52 o 
  11   7   6       28.82       41.23      9.64 o 
  12   7   6        0.29       -3.96     11.34 o 
  -7   8   6        5.84       13.39     11.22 o 
  -6   8   6        1.01        3.54      7.93 o 
  -5   8   6        5.67        4.74      6.16 o 
  -4   8   6      417.59      398.73     19.68 o 
  -3   8   6       65.08       63.46      7.65 o 
  -2   8   6       47.50       51.81      6.58 o 
  -1   8   6       59.85       55.53      6.37 o 
   0   8   6      237.08      210.54      9.90 o 
   1   8   6       39.52       35.03      5.30 o 
   2   8   6     1641.81     1688.54     24.01 o 
   3   8   6      661.60      631.84     14.60 o 
   4   8   6        9.37        8.28      3.08 o 
   5   8   6       17.67       16.86      3.29 o 
   6   8   6      110.98      116.39      9.17 o 
   7   8   6        9.72        4.53      3.68 o 
   8   8   6       19.57       34.90      8.61 o 
   9   8   6       10.33       12.47      5.79 o 
  10   8   6        0.64        7.13      5.03 o 
  11   8   6       27.23       42.20      8.39 o 
  12   8   6        8.07        6.96      6.80 o 
  -6   9   6        1.35       -3.89      7.68 o 
  -5   9   6       69.18       69.77     11.42 o 
  -4   9   6       33.29       19.68      6.94 o 
  -3   9   6       63.90       49.02      9.14 o 
  -2   9   6       56.04       67.42      8.64 o 
  -1   9   6      178.64      182.28     11.30 o 
   0   9   6        0.10        6.20      3.26 o 
   1   9   6       19.25       14.29      3.52 o 
   2   9   6       15.36       10.81      3.56 o 
   3   9   6      788.94      755.40     19.31 o 
   4   9   6       86.39       88.93      7.66 o 
   5   9   6       21.15       21.85      6.26 o 
   6   9   6        8.55        8.54      5.98 o 
   7   9   6      260.84      256.85     19.84 o 
   8   9   6      223.39      204.93     18.87 o 
   9   9   6      300.59      311.54     30.32 o 
  10   9   6       51.15       40.49     10.07 o 
  11   9   6        3.78        8.79      9.35 o 
  12   9   6        0.15        0.91     10.71 o 
  -6  10   6       20.18       30.47     12.48 o 
  -5  10   6        0.74        6.19      6.85 o 
  -4  10   6        1.12        0.08      4.98 o 
  -3  10   6        7.25        8.66      6.34 o 
  -2  10   6      135.92      155.88     12.92 o 
  -1  10   6       22.58       25.34      5.77 o 
   0  10   6      192.94      224.04     12.30 o 
   1  10   6      188.49      191.74     11.48 o 
   2  10   6       87.52       97.33     12.05 o 
   3  10   6       91.37      103.68      8.98 o 
   4  10   6      645.83      610.86     18.56 o 
   5  10   6      118.06      118.62     13.96 o 
   6  10   6        0.15       -1.60      4.74 o 
   7  10   6        4.51        3.19      5.52 o 
   8  10   6       51.87       62.16     11.48 o 
   9  10   6       30.80       33.71     10.91 o 
  10  10   6      142.62      156.13     21.83 o 
  11  10   6       32.14       40.53     17.86 o 
  -5  11   6        5.56       13.74     11.34 o 
  -4  11   6       43.17       51.25     10.29 o 
  -3  11   6        5.95        4.90      5.56 o 
  -2  11   6       20.14       23.93      7.41 o 
  -1  11   6       92.58       98.44      9.98 o 
   0  11   6       19.87       22.04      5.51 o 
   1  11   6       17.24       10.39      4.18 o 
   2  11   6       27.27       36.16      5.86 o 
   3  11   6        3.50        2.82      2.84 o 
   4  11   6      322.21      317.35     31.48 o 
   5  11   6      542.24      532.38     25.37 o 
   6  11   6        8.54        2.87      7.73 o 
   7  11   6      200.77      175.45     18.27 o 
   8  11   6      311.75      312.67     23.64 o 
   9  11   6       52.13       37.17     10.20 o 
  10  11   6        4.65        5.63      6.61 o 
  11  11   6       30.22       34.37     13.44 o 
  -3  12   6       18.64       26.88      9.98 o 
  -2  12   6        1.49        2.22      5.34 o 
  -1  12   6       22.55       31.63      6.81 o 
   0  12   6      236.67      242.70     14.97 o 
   1  12   6       80.73       87.58      9.86 o 
   2  12   6        3.00        1.35      4.30 o 
   3  12   6      209.66      207.80     18.93 o 
   4  12   6       25.30       23.86      7.35 o 
   5  12   6       21.20       19.56      7.12 o 
   6  12   6        7.47        8.05      8.39 o 
   7  12   6        0.07       -1.92      4.73 o 
   8  12   6       63.06       41.47     10.19 o 
   9  12   6       37.10       33.63      9.73 o 
  10  12   6        4.89       12.08      7.80 o 
  -2  13   6        4.18        5.15      9.95 o 
  -1  13   6       23.49       15.62      8.22 o 
   0  13   6       40.63       65.37      9.92 o 
   1  13   6        0.10       -4.30      4.30 o 
   2  13   6        0.61        4.63      5.97 o 
   3  13   6        2.59        4.95      6.27 o 
   4  13   6       29.88       38.77      9.28 o 
   5  13   6        4.97        2.99      5.51 o 
   6  13   6       42.30       60.79     21.35 o 
   7  13   6        5.15        6.99     11.22 o 
   8  13   6       70.77       78.45     13.76 o 
   9  13   6        0.81       -2.12      6.79 o 
   0  14   6       38.04       22.79     12.98 o 
   1  14   6       84.22       74.39     13.74 o 
   2  14   6        0.90       13.92     11.39 o 
   3  14   6        5.26        4.47      8.97 o 
   4  14   6      164.69      194.37     19.97 o 
   5  14   6        8.53       17.69      7.57 o 
   6  14   6       60.76       89.38     26.70 o 
   7  14   6        1.18       10.43      7.26 o 
   8  14   6       25.84        0.75      8.36 o 
   2  15   6        0.26       -0.27      7.77 o 
   3  15   6       25.41       12.42      8.29 o 
   4  15   6       65.26       69.86     12.62 o 
   5  15   6        4.41       -5.03      6.91 o 
   6  15   6       27.15       42.89     11.17 o 
  -7 -12   7       22.17       36.78     11.26 o 
  -6 -12   7        2.86        2.50      7.29 o 
  -5 -12   7       15.46        5.90      7.28 o 
  -4 -12   7        0.32       -2.28      5.79 o 
  -3 -12   7       46.78       61.90      9.24 o 
  -2 -12   7       20.96       16.96      8.19 o 
  -1 -12   7       29.79       51.88      9.53 o 
   0 -12   7       27.27       43.18      9.40 o 
   1 -12   7       28.28       39.39      9.60 o 
  -8 -11   7       41.13       47.75     10.91 o 
  -7 -11   7      124.09      146.19     19.18 o 
  -6 -11   7       40.66       49.19     11.83 o 
  -5 -11   7      211.00      211.63     21.05 o 
  -4 -11   7      127.81      159.02     17.81 o 
  -3 -11   7       30.05       36.21      8.20 o 
  -2 -11   7       17.47       25.63      6.02 o 
  -1 -11   7       66.85       68.72      9.80 o 
   0 -11   7        0.03       -2.31      5.14 o 
   1 -11   7        8.40       20.62      6.99 o 
   2 -11   7       19.27       33.70      8.17 o 
   3 -11   7        0.77        9.91      6.36 o 
  -9 -10   7       13.94       29.54     20.16 o 
  -8 -10   7        3.27        0.47      7.35 o 
  -7 -10   7       77.93       76.29     13.19 o 
  -6 -10   7        6.68        4.38     10.99 o 
  -5 -10   7        5.29       -1.69      5.27 o 
  -4 -10   7        0.81       -0.69      4.43 o 
  -3 -10   7      167.26      167.30     13.48 o 
  -2 -10   7      753.84      682.85     23.13 o 
  -1 -10   7        2.26        2.43      4.82 o 
   0 -10   7       48.74       66.70     11.11 o 
   1 -10   7       22.10       41.51      8.68 o 
   2 -10   7       88.78       84.46     17.25 o 
   3 -10   7       36.55       56.65     10.46 o 
   4 -10   7        0.00        6.25     11.04 o 
 -10  -9   7        3.38       15.88      8.78 o 
  -9  -9   7        0.00       -5.84      5.84 o 
  -8  -9   7       31.67       59.16     17.91 o 
  -7  -9   7       41.27       40.51     17.96 o 
  -6  -9   7        2.53        4.89      6.27 o 
  -5  -9   7       16.28       17.36      7.55 o 
  -4  -9   7       17.40       15.57      6.20 o 
  -3  -9   7        0.02        1.96      4.24 o 
  -2  -9   7      178.95      181.09     13.27 o 
  -1  -9   7        1.31       -3.95      3.95 o 
   0  -9   7        1.06        2.24      4.95 o 
   1  -9   7       50.94       57.47      9.91 o 
   2  -9   7       10.91       31.33     11.62 o 
   3  -9   7       57.72       66.07     15.31 o 
   4  -9   7        0.68       10.59      6.68 o 
   5  -9   7       68.01       88.65     14.15 o 
 -10  -8   7        0.46       -6.86      6.86 o 
  -9  -8   7        8.28       16.77     11.17 o 
  -8  -8   7        5.15        0.72      5.75 o 
  -7  -8   7        5.18       -3.74      5.93 o 
  -6  -8   7      901.40      770.25     94.91 o 
  -5  -8   7       67.35       80.57     12.58 o 
  -4  -8   7        1.80        8.47      5.09 o 
  -3  -8   7      101.10      101.97      9.91 o 
  -2  -8   7      186.15      173.84     12.25 o 
  -1  -8   7      301.27      290.40     14.03 o 
   0  -8   7        9.74       10.08      8.45 o 
   1  -8   7       24.43       16.04      4.72 o 
   2  -8   7       33.19       38.79     12.43 o 
   3  -8   7      158.67      161.41     19.96 o 
   4  -8   7      353.15      359.06     21.60 o 
   5  -8   7       48.77       46.36     10.00 o 
   6  -8   7       25.64       25.30      8.93 o 
 -10  -7   7       46.10       38.58      9.95 o 
  -9  -7   7       11.43       23.65      8.39 o 
  -8  -7   7      489.08      453.57     25.21 o 
  -7  -7   7      554.46      498.32     25.78 o 
  -6  -7   7      149.92      158.56     16.98 o 
  -5  -7   7        4.41        0.67      4.98 o 
  -4  -7   7        5.08        4.38      5.00 o 
  -3  -7   7       90.54       93.33     10.08 o 
  -2  -7   7        0.21        3.62      3.29 o 
  -1  -7   7      188.19      164.69     10.65 o 
   0  -7   7      146.88      146.76     10.94 o 
   1  -7   7        6.72        2.42      5.17 o 
   2  -7   7        7.81       10.12      6.92 o 
   3  -7   7       26.76       30.06      7.51 o 
   4  -7   7       22.60       20.78      6.54 o 
   5  -7   7      336.69      311.15     30.01 o 
   6  -7   7        2.08       -0.15      5.56 o 
   7  -7   7        0.21        1.81      8.44 o 
 -11  -6   7        1.11       -3.28     11.97 o 
 -10  -6   7      233.34      237.38     21.86 o 
  -9  -6   7      158.81      154.38     20.18 o 
  -8  -6   7        4.50       -3.18      8.44 o 
  -7  -6   7        9.25        5.93      8.92 o 
  -6  -6   7       51.35       65.26     10.57 o 
  -5  -6   7      833.44      840.92     29.82 o 
  -4  -6   7       88.03       94.10     11.67 o 
  -3  -6   7      785.08      748.44     25.66 o 
  -2  -6   7       12.35        8.21      2.89 o 
  -1  -6   7      525.85      498.43     12.33 o 
   0  -6   7      797.33      795.41     21.06 o 
   1  -6   7        4.24        2.13      2.24 o 
   2  -6   7        1.48       -0.62      2.25 o 
   3  -6   7      417.69      393.78     19.02 o 
   4  -6   7     1738.41     1741.98     35.25 o 
   5  -6   7      248.97      256.29     15.05 o 
   6  -6   7        0.43        0.47      4.78 o 
   7  -6   7       46.55       41.90      8.38 o 
   8  -6   7       16.81       26.90      7.17 o 
 -10  -5   7       10.42        8.42      7.20 o 
  -9  -5   7        7.07        3.52      6.01 o 
  -8  -5   7      105.70      129.68     15.67 o 
  -7  -5   7       26.05       20.14     10.28 o 
  -6  -5   7        2.37       14.28      5.30 o 
  -5  -5   7       36.30       29.07     14.07 o 
  -4  -5   7       11.02       10.34      6.64 o 
  -3  -5   7      233.43      214.27      8.32 o 
  -2  -5   7       48.55       50.24      4.59 o 
  -1  -5   7       26.48       31.61      3.77 o 
   0  -5   7       77.21       80.71      5.53 o 
   1  -5   7      542.06      538.02     19.71 o 
   2  -5   7       22.61       12.86      5.14 o 
   3  -5   7       48.85       42.29      5.89 o 
   4  -5   7      663.37      653.07     24.14 o 
   5  -5   7       21.47       17.05      5.44 o 
   6  -5   7       89.19       97.15     10.57 o 
   7  -5   7        7.47       12.49      5.56 o 
   8  -5   7        8.52       17.52      9.30 o 
   9  -5   7       68.18       64.97     10.15 o 
 -11  -4   7        5.12       17.13     11.52 o 
 -10  -4   7       20.45       28.70      8.65 o 
  -9  -4   7      437.12      478.87     25.18 o 
  -8  -4   7      132.77      128.51     14.93 o 
  -7  -4   7       28.71       26.83     10.31 o 
  -6  -4   7      152.44      148.94     14.61 o 
  -5  -4   7      558.05      538.70     22.34 o 
  -4  -4   7      832.56      836.25     27.22 o 
  -3  -4   7       52.21       55.56      5.94 o 
  -2  -4   7      520.55      560.09     12.36 o 
  -1  -4   7        3.59        1.63      1.73 o 
   0  -4   7      438.39      380.04      9.92 o 
   1  -4   7      978.78      981.65     20.93 o 
   2  -4   7      726.57      688.12     14.21 o 
   3  -4   7      639.52      643.90     14.21 o 
   4  -4   7       38.05       36.72      5.54 o 
   5  -4   7       17.48       18.67      5.12 o 
   6  -4   7       22.44       24.71      6.14 o 
   7  -4   7      120.91      119.43     11.74 o 
   8  -4   7       29.06       25.70     11.43 o 
   9  -4   7      140.80      172.35     15.16 o 
 -11  -3   7       21.56        8.99     10.51 o 
 -10  -3   7       26.71       10.36      9.70 o 
  -9  -3   7        3.03       -4.63      4.63 o 
  -8  -3   7      105.08      131.15     42.74 o 
  -7  -3   7       25.00       24.51     14.02 o 
  -6  -3   7      154.18      139.06     13.51 o 
  -5  -3   7     1188.64     1212.19     54.82 o 
  -4  -3   7      149.53      150.90     12.63 o 
  -3  -3   7      451.73      455.41     10.51 o 
  -2  -3   7      964.31      970.59     16.33 o 
  -1  -3   7      272.28      229.93      7.76 o 
   0  -3   7     2151.90     2152.46     27.02 o 
   1  -3   7     2757.82     2857.07     50.76 o 
   2  -3   7      195.35      187.54      7.03 o 
   3  -3   7        6.63       14.91      2.77 o 
   4  -3   7        9.78        4.68      2.79 o 
   5  -3   7      647.71      579.95     17.98 o 
   6  -3   7      697.09      738.95     23.14 o 
   7  -3   7      100.26      105.44     10.40 o 
   8  -3   7      114.06      116.80     11.62 o 
   9  -3   7      169.64      166.92     14.57 o 
  10  -3   7       93.82       90.90     11.80 o 
 -11  -2   7       69.35       95.24     23.09 o 
 -10  -2   7        8.10        3.39     11.82 o 
  -9  -2   7       23.66       20.57      7.65 o 
  -8  -2   7      312.95      347.38     20.46 o 
  -7  -2   7      117.33      132.12     13.75 o 
  -6  -2   7        0.49        3.58      3.78 o 
  -5  -2   7      299.52      299.19     22.96 o 
  -4  -2   7      432.63      556.76     20.65 o 
  -3  -2   7      319.69      383.16     11.74 o 
  -2  -2   7      117.00      105.67      5.85 o 
  -1  -2   7      928.23      898.53     15.14 o 
   0  -2   7     1822.90     1917.89     24.27 o 
   1  -2   7      275.96      279.64      7.83 o 
   2  -2   7     3292.05     3323.27    101.43 o 
   3  -2   7      627.87      627.93     12.78 o 
   4  -2   7      455.51      411.39     10.21 o 
   5  -2   7      495.83      470.94     16.05 o 
   6  -2   7      142.55      143.67     11.10 o 
   7  -2   7      195.58      218.76     13.83 o 
   8  -2   7        9.77        8.89      5.17 o 
   9  -2   7      253.80      273.66     17.47 o 
  10  -2   7       90.34      107.02     26.07 o 
 -11  -1   7        0.72       -6.16     11.77 o 
 -10  -1   7       25.87       25.97     13.39 o 
  -9  -1   7        2.08       -1.26      8.29 o 
  -8  -1   7      124.40      136.98     14.65 o 
  -7  -1   7      148.80      171.99     19.60 o 
  -6  -1   7      298.13      278.48     15.98 o 
  -5  -1   7       85.51      101.78     10.16 o 
  -4  -1   7      301.02      262.05     13.45 o 
  -3  -1   7       97.67       91.22      7.04 o 
  -2  -1   7     1162.43     1220.46     17.45 o 
  -1  -1   7     2002.78     2107.02     25.42 o 
   0  -1   7      880.45      861.55     13.93 o 
   1  -1   7     5527.00     5821.90     55.08 o 
   2  -1   7      472.09      474.89     14.03 o 
   3  -1   7     1312.70     1301.04     19.12 o 
   4  -1   7       28.25       25.48      5.66 o 
   5  -1   7       18.19       13.07      3.60 o 
   6  -1   7       71.03       72.08      7.67 o 
   7  -1   7       50.50       38.86      6.47 o 
   8  -1   7      120.74      132.31     11.64 o 
   9  -1   7        6.50       -1.73     10.02 o 
  10  -1   7        6.86        8.38      5.62 o 
  11  -1   7        0.20      -10.69     10.69 o 
 -11   0   7       36.15       43.30     16.82 o 
 -10   0   7       85.83       76.80     21.83 o 
  -9   0   7       51.83       56.18     17.78 o 
  -8   0   7       69.60       40.72     14.90 o 
  -7   0   7      369.23      378.95     19.92 o 
  -6   0   7       23.43       35.14      6.90 o 
  -5   0   7     1254.83     1312.69     32.88 o 
  -4   0   7      394.25      359.72     15.30 o 
  -3   0   7     1600.59     1854.25     37.33 o 
  -2   0   7      160.82      199.91     12.82 o 
  -1   0   7     1593.49     1846.82     22.72 o 
   0   0   7      477.02      501.79      9.93 o 
   1   0   7      850.50      816.07     12.91 o 
   2   0   7      130.42      113.36      4.76 o 
   3   0   7       60.03       50.27      3.55 o 
   4   0   7       46.56       37.53      3.52 o 
   5   0   7      291.95      277.84     10.06 o 
   6   0   7      157.08      151.73      9.90 o 
   7   0   7      154.50      151.05     11.09 o 
   8   0   7       15.26       10.07      4.73 o 
   9   0   7       29.20       30.83      6.53 o 
  10   0   7      148.39      160.04     20.79 o 
  11   0   7       39.51       31.53     12.87 o 
 -10   1   7       39.56       11.77     11.42 o 
  -9   1   7       22.10        9.25     10.31 o 
  -8   1   7       37.95       22.58     11.72 o 
  -7   1   7      392.52      387.12     19.31 o 
  -6   1   7       14.58       15.49      5.54 o 
  -5   1   7        1.68       -2.04      2.85 o 
  -4   1   7       10.11        4.85      3.02 o 
  -3   1   7     1127.62     1100.79     22.14 o 
  -2   1   7       13.31       19.28      2.32 o 
  -1   1   7       94.44       86.72      4.20 o 
   0   1   7     1592.65     1617.67     20.12 o 
   1   1   7      894.91      906.29     13.77 o 
   2   1   7     4612.50     4559.76     43.74 o 
   3   1   7       40.84       38.91      3.36 o 
   4   1   7      563.94      525.49     10.99 o 
   5   1   7      163.07      179.12      7.74 o 
   6   1   7        7.84        8.17      3.14 o 
   7   1   7       66.79       62.61      7.27 o 
   8   1   7       26.71       21.17      5.07 o 
   9   1   7        5.59        6.25      5.61 o 
  10   1   7      237.29      210.87     23.01 o 
  11   1   7       15.48       -6.64     11.90 o 
 -10   2   7        6.04        7.38     13.09 o 
  -9   2   7       20.42       39.81     14.80 o 
  -8   2   7      176.57      158.90     24.71 o 
  -7   2   7       79.23       62.55     15.56 o 
  -6   2   7      432.57      397.33     18.30 o 
  -5   2   7      179.06      188.33     12.49 o 
  -4   2   7       55.66       55.56      4.87 o 
  -3   2   7     1442.33     1507.79     24.36 o 
  -2   2   7      184.28      186.64      6.27 o 
  -1   2   7       10.20        6.23      1.95 o 
   0   2   7       24.13       25.96      2.69 o 
   1   2   7     3452.04     3532.21     35.17 o 
   2   2   7      692.41      646.84     17.82 o 
   3   2   7      601.62      521.24     10.73 o 
   4   2   7      982.85     1016.59     19.40 o 
   5   2   7        4.97       11.81      3.13 o 
   6   2   7      530.99      530.11     12.89 o 
   7   2   7      336.96      326.37     13.56 o 
   8   2   7        9.70       -0.81      9.59 o 
   9   2   7       26.02       30.16     10.30 o 
  10   2   7       78.32       81.11     13.77 o 
  11   2   7       21.60       40.06     10.06 o 
  12   2   7       44.27       59.24     13.02 o 
 -10   3   7        5.24       10.96     12.88 o 
  -9   3   7       43.97       73.77     19.45 o 
  -8   3   7       34.32       20.26     12.08 o 
  -7   3   7        0.91        5.71      8.34 o 
  -6   3   7      329.03      386.52     18.36 o 
  -5   3   7      167.34      156.23     12.35 o 
  -4   3   7     1669.72     1672.45     28.14 o 
  -3   3   7        0.04        2.21      1.85 o 
  -2   3   7     1381.99     1467.43     20.88 o 
  -1   3   7       21.76       21.21      2.83 o 
   0   3   7      616.40      595.96     11.33 o 
   1   3   7      955.94      912.48     12.99 o 
   2   3   7       21.67       25.12      3.41 o 
   3   3   7      752.66      907.29     23.88 o 
   4   3   7      236.62      232.07      6.53 o 
   5   3   7      159.70      156.38      7.66 o 
   6   3   7        3.70        4.03      2.57 o 
   7   3   7       35.63       38.90      5.16 o 
   8   3   7        5.47        9.47      6.01 o 
   9   3   7      181.20      180.02     17.76 o 
  10   3   7        0.88       -0.30      7.38 o 
  11   3   7       32.76       46.05     10.84 o 
  12   3   7        5.37       15.88     14.05 o 
  -9   4   7       24.89       40.72     15.81 o 
  -8   4   7        9.60       16.47     11.42 o 
  -7   4   7      112.21      119.59     21.88 o 
  -6   4   7       61.95       50.73     14.40 o 
  -5   4   7       16.12       13.99      4.69 o 
  -4   4   7       16.94       18.64      3.78 o 
  -3   4   7      728.45      771.26     17.53 o 
  -2   4   7       53.89       53.93      5.05 o 
  -1   4   7      221.95      222.42     23.93 o 
   0   4   7       49.07       42.44      3.48 o 
   1   4   7     2004.47     2044.08     26.14 o 
   2   4   7      784.48      802.41     16.70 o 
   3   4   7      110.55      123.12      7.17 o 
   4   4   7      102.08      113.44      4.86 o 
   5   4   7     2344.50     2345.04     29.67 o 
   6   4   7      123.63      127.97      7.09 o 
   7   4   7      115.07      130.83      7.80 o 
   8   4   7      861.22      903.68     32.52 o 
   9   4   7       14.57       10.60     11.57 o 
  10   4   7      415.12      440.24     24.74 o 
  11   4   7        9.86        3.24      6.92 o 
  12   4   7      146.39      156.81     19.85 o 
  -9   5   7       26.35       10.56     12.18 o 
  -8   5   7      219.98      201.44     28.04 o 
  -7   5   7       81.71       86.85     20.16 o 
  -6   5   7       17.73       14.35      8.99 o 
  -5   5   7      497.36      488.13     20.43 o 
  -4   5   7       96.76       85.84      7.59 o 
  -3   5   7       84.27       90.49     10.31 o 
  -2   5   7       25.52       22.07      3.90 o 
  -1   5   7       25.76       38.68      5.16 o 
   0   5   7       38.26       37.21      3.65 o 
   1   5   7     3957.27     4066.92     41.50 o 
   2   5   7      588.43      665.80     17.39 o 
   3   5   7      802.17      826.03     17.89 o 
   4   5   7      201.03      202.79      6.52 o 
   5   5   7        1.32        1.16      1.81 o 
   6   5   7        2.76       12.34      2.74 o 
   7   5   7       40.64       36.33      5.79 o 
   8   5   7       37.47       31.93      5.91 o 
   9   5   7       42.12       44.81      9.29 o 
  10   5   7      118.84      124.58     15.45 o 
  11   5   7        6.36       11.56      8.26 o 
  12   5   7        0.06        2.07      7.96 o 
  -8   6   7       44.44       43.00     14.75 o 
  -7   6   7        0.29        0.40      8.69 o 
  -6   6   7        3.21        6.57      8.99 o 
  -5   6   7        6.25       11.77      8.89 o 
  -4   6   7      504.66      518.82     20.39 o 
  -3   6   7        6.59       11.63      3.87 o 
  -2   6   7        0.36       -2.22      2.22 o 
  -1   6   7       82.40       46.04      9.51 o 
   0   6   7      605.28      565.04     12.13 o 
   1   6   7     7007.84     6770.54     63.87 o 
   2   6   7       50.52       49.44      3.70 o 
   3   6   7       11.40        6.59      1.79 o 
   4   6   7        1.39        3.00      1.82 o 
   5   6   7        9.96       15.89      2.77 o 
   6   6   7      748.42      724.70     19.99 o 
   7   6   7      237.33      219.61     13.81 o 
   8   6   7       43.13       48.99      7.19 o 
   9   6   7        3.58        1.78      5.10 o 
  10   6   7      137.52      141.34     16.04 o 
  11   6   7       32.73       36.14      9.20 o 
  12   6   7        0.03       16.81      7.27 o 
  -8   7   7        7.56       17.13     12.63 o 
  -7   7   7        7.63       14.40     10.61 o 
  -6   7   7        0.87       -1.06      7.98 o 
  -5   7   7       92.29       89.81     11.79 o 
  -4   7   7      910.62      953.99     24.56 o 
  -3   7   7       11.94       12.47      5.05 o 
  -2   7   7       78.71       88.07      8.00 o 
  -1   7   7      152.24      167.44      8.76 o 
   0   7   7      711.25      653.55     13.90 o 
   1   7   7     1336.27     1294.75     21.99 o 
   2   7   7      169.26      143.76      6.16 o 
   3   7   7       17.72       21.85      5.05 o 
   4   7   7      409.53      385.95     10.05 o 
   5   7   7      182.85      207.50     10.30 o 
   6   7   7      189.97      188.74     10.60 o 
   7   7   7      166.26      172.16     11.73 o 
   8   7   7      686.79      657.29     21.33 o 
   9   7   7        1.39        1.81      3.86 o 
  10   7   7       94.05      100.75     13.48 o 
  11   7   7      161.17      164.34     17.77 o 
  12   7   7        4.34        1.53      6.56 o 
  -7   8   7       21.59       28.14     12.23 o 
  -6   8   7        0.10        7.98      9.45 o 
  -5   8   7       15.93       29.01      8.12 o 
  -4   8   7        1.46        1.52      6.87 o 
  -3   8   7      635.82      639.39     27.51 o 
  -2   8   7      302.25      313.09     13.75 o 
  -1   8   7      146.91      147.44      9.73 o 
   0   8   7      114.84      103.59     10.91 o 
   1   8   7       68.20       76.54      5.70 o 
   2   8   7      318.81      343.90      9.84 o 
   3   8   7       33.65       26.80      3.56 o 
   4   8   7        8.09        7.39      5.73 o 
   5   8   7       46.17       56.05      6.33 o 
   6   8   7        3.06        3.13      6.54 o 
   7   8   7        7.17       10.95      4.19 o 
   8   8   7       49.11       38.89      6.68 o 
   9   8   7        7.35       16.85      5.78 o 
  10   8   7        0.26      -10.99     10.99 o 
  11   8   7       13.09       12.41     11.92 o 
  12   8   7        3.66       -2.48      6.19 o 
  -6   9   7       14.88       -6.21      6.21 o 
  -5   9   7        8.62       15.30      6.82 o 
  -4   9   7        5.66       13.38      5.90 o 
  -3   9   7       18.34       22.15      7.11 o 
  -2   9   7      106.41      111.64     11.12 o 
  -1   9   7       87.60       96.41      8.90 o 
   0   9   7      244.30      265.77     12.08 o 
   1   9   7      150.62      163.62      7.94 o 
   2   9   7        2.68        0.11      2.20 o 
   3   9   7      365.39      375.00     10.56 o 
   4   9   7      428.26      350.22     21.42 o 
   5   9   7      106.26      114.22      8.72 o 
   6   9   7       77.62       76.82      9.38 o 
   7   9   7      176.53      191.51     11.82 o 
   8   9   7        5.71       13.56      5.29 o 
   9   9   7      388.72      377.30     17.48 o 
  10   9   7        9.47       15.64      8.17 o 
  11   9   7       15.92       39.76     12.88 o 
  12   9   7        8.09       -7.48     10.76 o 
  -5  10   7        0.23        6.62      5.90 o 
  -4  10   7       78.72      127.95     15.34 o 
  -3  10   7        2.18       -1.94      5.10 o 
  -2  10   7       23.07       25.45      5.75 o 
  -1  10   7       65.42       70.03      8.33 o 
   0  10   7      133.74      135.42     12.89 o 
   1  10   7      415.63      395.66     20.31 o 
   2  10   7        2.11       -1.33      3.14 o 
   3  10   7      103.62      111.67     14.36 o 
   4  10   7       47.24       29.74     11.17 o 
   5  10   7      209.06      184.01     17.05 o 
   6  10   7        5.24       -8.04     11.72 o 
   7  10   7       14.74       13.57      6.75 o 
   8  10   7        0.15        4.48      5.93 o 
   9  10   7      121.27      140.54     17.92 o 
  10  10   7       37.61       73.68     13.97 o 
  -4  11   7        0.34       -4.40      6.07 o 
  -3  11   7        0.17       -1.63      4.84 o 
  -2  11   7       55.67       55.03      9.49 o 
  -1  11   7        4.94        3.34     10.62 o 
   0  11   7       96.14       97.05      9.97 o 
   1  11   7        0.01       -3.98      3.98 o 
   2  11   7        3.20       -2.26      5.05 o 
   3  11   7       47.37       70.84     11.43 o 
   4  11   7       56.55       58.35     10.41 o 
   5  11   7        2.42        7.34      5.80 o 
   6  11   7        0.75        2.43      5.04 o 
   7  11   7        9.88       12.79      6.57 o 
   8  11   7       44.76       34.34     13.41 o 
   9  11   7       25.42       24.06     10.66 o 
  10  11   7       48.10       51.43     11.39 o 
  11  11   7       11.45       21.24      8.72 o 
  -3  12   7       27.91       23.36      9.63 o 
  -2  12   7        0.24       -5.21      5.21 o 
  -1  12   7        1.29        0.98      6.90 o 
   0  12   7      103.41       91.39     10.32 o 
   1  12   7        2.93       11.88      6.59 o 
   2  12   7       25.53       23.44      7.25 o 
   3  12   7       99.35       92.20     13.37 o 
   4  12   7        1.08       -0.12      4.71 o 
   5  12   7        0.21       -4.28      5.36 o 
   6  12   7       27.58       27.28      8.40 o 
   7  12   7        0.05       -0.52      5.83 o 
   8  12   7        9.68       -4.09      7.98 o 
   9  12   7       55.87       71.53     13.31 o 
  10  12   7       14.79       -7.43     15.54 o 
  -2  13   7        5.29        4.20      6.70 o 
  -1  13   7       32.82       32.42      8.55 o 
   0  13   7        2.93        5.12      6.67 o 
   1  13   7      130.92      151.21     17.48 o 
   2  13   7      119.71      122.82     14.99 o 
   3  13   7       26.78       23.82      8.19 o 
   4  13   7       57.34       42.80      9.60 o 
   5  13   7        1.99        3.15      5.85 o 
   6  13   7       19.63       23.04      8.84 o 
   7  13   7       20.86       29.01      9.43 o 
   8  13   7       64.73       72.04     13.68 o 
   9  13   7       11.88       13.21      8.17 o 
   0  14   7        1.03        3.23     10.81 o 
   1  14   7        5.79       -6.46      6.46 o 
   2  14   7       12.11       19.50      8.15 o 
   3  14   7       76.58       64.35     12.15 o 
   4  14   7       41.35       59.90     16.02 o 
   5  14   7        5.66        2.28      5.93 o 
   6  14   7       22.19       18.26      7.77 o 
   7  14   7       12.02       18.43      8.64 o 
   8  14   7       13.75       -7.49     10.74 o 
   3  15   7        0.41        4.93     15.44 o 
   4  15   7       13.50       12.95     16.09 o 
   5  15   7        5.99       10.90      7.60 o 
   6  15   7       11.23       18.56      8.34 o 
  -6 -12   8      100.57      123.09     17.12 o 
  -5 -12   8        6.24       16.06      9.42 o 
  -4 -12   8       68.77       73.93     13.18 o 
  -3 -12   8        3.92       15.34      7.88 o 
  -2 -12   8       12.76       12.57      9.02 o 
  -1 -12   8        0.23        8.42      6.76 o 
   0 -12   8      100.67      125.78     16.12 o 
  -7 -11   8        0.98        5.01      8.61 o 
  -6 -11   8        1.01       -5.58      5.58 o 
  -5 -11   8       49.23       31.52     10.18 o 
  -4 -11   8        0.31        0.91      6.36 o 
  -3 -11   8       28.96       17.61      7.59 o 
  -2 -11   8       27.26       25.59      8.33 o 
  -1 -11   8       17.67       19.94      6.40 o 
   0 -11   8        3.31       16.90      6.62 o 
   1 -11   8        4.87       11.43      6.77 o 
   2 -11   8      111.23      142.82     16.84 o 
  -8 -10   8       59.36       77.72     14.36 o 
  -7 -10   8      148.81      171.88     20.16 o 
  -6 -10   8      103.73      108.71     24.71 o 
  -5 -10   8       60.90       63.98     14.12 o 
  -4 -10   8      252.89      242.80     40.72 o 
  -3 -10   8       60.40       46.65      9.68 o 
  -2 -10   8        4.02        2.01      4.24 o 
  -1 -10   8        1.59        7.24      4.59 o 
   0 -10   8       58.34       52.93      9.96 o 
   1 -10   8       10.62        7.32      5.79 o 
   2 -10   8       50.54       48.62      9.39 o 
   3 -10   8       13.10       20.85      8.00 o 
  -9  -9   8       26.02       30.57     12.50 o 
  -8  -9   8       11.84       11.31      7.51 o 
  -7  -9   8       13.04       15.37      6.92 o 
  -6  -9   8       15.81       26.39      9.26 o 
  -5  -9   8      117.51      108.37     25.89 o 
  -4  -9   8      254.26      219.92     19.83 o 
  -3  -9   8       35.09       11.56      8.61 o 
  -2  -9   8      243.14      276.58     20.97 o 
  -1  -9   8       34.11       37.42      6.90 o 
   0  -9   8        1.31        5.48      5.44 o 
   1  -9   8       86.16       86.91     11.76 o 
   2  -9   8       18.54       17.67      6.67 o 
   3  -9   8       47.53       66.40     11.75 o 
   4  -9   8        0.59       -2.61      9.90 o 
   5  -9   8       68.41       77.08     14.35 o 
 -10  -8   8       46.14       47.26     11.56 o 
  -9  -8   8        4.17        3.50      7.01 o 
  -8  -8   8        0.35        9.84      8.31 o 
  -7  -8   8        0.91        9.68      5.99 o 
  -6  -8   8       28.58       28.64      8.64 o 
  -5  -8   8      367.55      339.61     32.08 o 
  -4  -8   8      334.82      334.24     22.18 o 
  -3  -8   8     1024.62      895.18     24.98 o 
  -2  -8   8      464.70      437.96     25.94 o 
  -1  -8   8      117.54      121.21     12.76 o 
   0  -8   8      132.54      129.79     11.07 o 
   1  -8   8       88.73      109.97     20.94 o 
   2  -8   8       31.72       38.49      8.45 o 
   3  -8   8       48.03       63.18     10.74 o 
   4  -8   8        1.54        1.13      5.55 o 
   5  -8   8        4.23        4.25      7.88 o 
   6  -8   8       30.93       51.18     10.88 o 
 -10  -7   8       13.94       10.05      7.64 o 
  -9  -7   8       60.78       42.30     19.17 o 
  -8  -7   8        8.86       15.92      7.39 o 
  -7  -7   8        0.67       13.49      9.09 o 
  -6  -7   8        4.76       14.30      6.84 o 
  -5  -7   8      286.37      325.63     22.45 o 
  -4  -7   8       22.71       22.92      7.63 o 
  -3  -7   8      151.19      147.69     11.02 o 
  -2  -7   8      502.53      481.33     17.19 o 
  -1  -7   8        2.62        0.29      3.14 o 
   0  -7   8      314.91      275.24     13.24 o 
   1  -7   8        0.07       -0.22      3.40 o 
   2  -7   8      558.73      517.68     22.47 o 
   3  -7   8       10.16        6.03      5.42 o 
   4  -7   8       62.67       59.46     17.78 o 
   5  -7   8        7.99        2.82      5.03 o 
   6  -7   8        0.21       -2.87      5.94 o 
   7  -7   8        2.48        6.39     12.61 o 
 -10  -6   8        5.92       22.51      9.78 o 
  -9  -6   8      265.12      265.83     22.86 o 
  -8  -6   8        3.10       -2.08     12.43 o 
  -7  -6   8      547.97      492.83     25.88 o 
  -6  -6   8      315.34      280.59     20.94 o 
  -5  -6   8      471.40      474.49     42.47 o 
  -4  -6   8        6.32        0.67      5.99 o 
  -3  -6   8      478.49      425.97     15.12 o 
  -2  -6   8      190.82      172.91     10.38 o 
  -1  -6   8        7.69        8.90      3.66 o 
   0  -6   8       16.88       20.67      4.43 o 
   1  -6   8       29.59       40.13      4.61 o 
   2  -6   8       82.92       99.98      6.96 o 
   3  -6   8      235.04      263.64     17.39 o 
   4  -6   8       68.36       81.81      9.31 o 
   5  -6   8       39.09       44.58      7.53 o 
   6  -6   8      512.11      493.80     20.09 o 
   7  -6   8        0.74        2.80      4.90 o 
   8  -6   8        0.18       -4.46      6.36 o 
 -10  -5   8       56.50       63.90     15.59 o 
  -9  -5   8        0.65        1.63      5.71 o 
  -8  -5   8       22.42       12.99     10.53 o 
  -7  -5   8      213.42      211.37     18.92 o 
  -6  -5   8       82.54       85.67     11.98 o 
  -5  -5   8      112.38      132.06     24.68 o 
  -4  -5   8     2085.43     2051.36     48.28 o 
  -3  -5   8     1174.31     1199.60     21.25 o 
  -2  -5   8      300.99      321.96     10.10 o 
  -1  -5   8        0.76       -0.84      2.79 o 
   0  -5   8      401.16      354.37     10.49 o 
   1  -5   8      213.44      215.24      8.36 o 
   2  -5   8       23.15       17.03      5.10 o 
   3  -5   8      878.59      808.32     22.13 o 
   4  -5   8        3.33        4.83      3.92 o 
   5  -5   8      571.14      609.65     20.29 o 
   6  -5   8      251.11      216.56     14.64 o 
   7  -5   8        3.51        1.91      4.87 o 
   8  -5   8        0.22        9.55      5.12 o 
 -11  -4   8        0.73       10.11     10.11 o 
 -10  -4   8        8.24        5.67     16.07 o 
  -9  -4   8       25.45       32.90      8.94 o 
  -8  -4   8      127.23      135.06     16.17 o 
  -7  -4   8      216.91      223.59     30.32 o 
  -6  -4   8        2.76       -2.34     11.27 o 
  -5  -4   8      169.78      159.22     14.25 o 
  -4  -4   8      107.88      122.20     12.60 o 
  -3  -4   8       14.62       10.91      2.72 o 
  -2  -4   8       74.40       69.46      6.34 o 
  -1  -4   8       22.97       21.35      3.78 o 
   0  -4   8       29.20       37.89      5.00 o 
   1  -4   8        2.53        7.88      2.49 o 
   2  -4   8      320.23      304.48      9.73 o 
   3  -4   8      203.04      190.86      9.42 o 
   4  -4   8        4.50        4.32      3.71 o 
   5  -4   8      521.01      569.97     21.02 o 
   6  -4   8       18.61       29.05      6.72 o 
   7  -4   8      360.86      397.26     18.51 o 
   8  -4   8       57.21       64.62      9.25 o 
   9  -4   8       24.97       26.25     12.65 o 
 -11  -3   8       16.57       13.29     14.75 o 
 -10  -3   8       47.27       50.78     16.57 o 
  -9  -3   8       10.78       29.47      7.89 o 
  -8  -3   8      314.19      292.64     21.77 o 
  -7  -3   8      112.46       99.54     12.55 o 
  -6  -3   8     1008.75     1080.23     34.50 o 
  -5  -3   8      135.68      140.88     13.67 o 
  -4  -3   8     1455.97     1496.46     37.36 o 
  -3  -3   8      683.71      623.31     13.30 o 
  -2  -3   8      257.61      272.65      8.61 o 
  -1  -3   8       50.76       39.21      4.01 o 
   0  -3   8     1516.18     1621.39     23.48 o 
   1  -3   8     1635.53     1710.06     25.51 o 
   2  -3   8       91.47      115.19      9.87 o 
   3  -3   8      148.15      140.50      7.06 o 
   4  -3   8      146.93      151.41      9.76 o 
   5  -3   8     1171.52     1107.61     26.27 o 
   6  -3   8        1.72        3.70      4.28 o 
   7  -3   8      125.39      121.89     11.30 o 
   8  -3   8       68.19       68.43     13.48 o 
   9  -3   8        0.00        1.88      5.00 o 
 -11  -2   8       56.62       41.08     16.27 o 
 -10  -2   8        6.18       -2.27      9.70 o 
  -9  -2   8       30.24       23.94      8.15 o 
  -8  -2   8       52.88       43.38     16.70 o 
  -7  -2   8        4.65        4.98      5.99 o 
  -6  -2   8      195.55      184.40     15.49 o 
  -5  -2   8     1125.02     1245.08     57.45 o 
  -4  -2   8      355.46      350.08     16.79 o 
  -3  -2   8      227.87      247.34     10.34 o 
  -2  -2   8      557.92      517.58     12.19 o 
  -1  -2   8       97.28       87.26      5.35 o 
   0  -2   8       70.76       71.22      4.95 o 
   1  -2   8      858.52      921.61     16.12 o 
   2  -2   8      788.32      860.63     31.23 o 
   3  -2   8     2296.65     2329.92     34.00 o 
   4  -2   8       17.91       13.83      3.47 o 
   5  -2   8      559.25      542.17     17.15 o 
   6  -2   8      498.52      455.75     16.45 o 
   7  -2   8      429.98      425.52     17.14 o 
   8  -2   8       98.90      103.62     10.73 o 
   9  -2   8        1.73       -0.15      4.16 o 
  10  -2   8        4.84       10.34      5.86 o 
 -10  -1   8       99.39      148.90     28.60 o 
  -9  -1   8       60.65       50.22     18.39 o 
  -8  -1   8      340.69      317.17     20.26 o 
  -7  -1   8        4.05        1.72      6.62 o 
  -6  -1   8       59.60       63.74      9.26 o 
  -5  -1   8      235.51      231.56     14.35 o 
  -4  -1   8        0.07        6.02      3.47 o 
  -3  -1   8      371.14      390.20     13.10 o 
  -2  -1   8       88.42       80.77      4.49 o 
  -1  -1   8      537.29      520.75     11.16 o 
   0  -1   8       16.85       19.85      2.65 o 
   1  -1   8        1.50        0.40      1.47 o 
   2  -1   8      193.35      198.47      7.79 o 
   3  -1   8       42.99       39.63      3.84 o 
   4  -1   8      273.09      257.88      8.08 o 
   5  -1   8      682.02      664.81     18.50 o 
   6  -1   8        0.32       -2.34      2.62 o 
   7  -1   8        7.69        5.09      3.62 o 
   8  -1   8      242.68      217.86     17.87 o 
   9  -1   8        7.67        7.25      4.64 o 
  10  -1   8        0.35        4.24      8.33 o 
 -10   0   8       53.92       70.33     20.97 o 
  -9   0   8       83.96       54.21     18.04 o 
  -8   0   8      266.62      248.87     19.12 o 
  -7   0   8      186.33      203.35     17.02 o 
  -6   0   8     1049.13     1086.40     48.71 o 
  -5   0   8       27.64       37.16      6.66 o 
  -4   0   8       14.57       14.69      4.17 o 
  -3   0   8        0.94        1.27      2.00 o 
  -2   0   8      186.70      225.05      6.55 o 
  -1   0   8      686.16      690.06     12.78 o 
   0   0   8     2234.09     2287.28     27.13 o 
   1   0   8      434.45      432.46      9.57 o 
   2   0   8     1597.70     1566.78     20.98 o 
   3   0   8       53.80       73.06     11.21 o 
   4   0   8       45.34       45.70      4.59 o 
   5   0   8        3.29        2.44      1.82 o 
   6   0   8       21.98       26.84      4.84 o 
   7   0   8        0.22       -2.95      2.95 o 
   8   0   8        0.06       -3.18      3.18 o 
   9   0   8       52.43       73.45      9.49 o 
  10   0   8       16.93       34.78     10.32 o 
  11   0   8        2.62       -2.84      8.21 o 
 -10   1   8       27.57       51.08     18.59 o 
  -9   1   8       40.73       44.87     16.17 o 
  -8   1   8       36.22       25.87     13.94 o 
  -7   1   8        0.35       -2.52      4.24 o 
  -6   1   8     1207.68     1237.48     35.20 o 
  -5   1   8       16.17       19.24      5.22 o 
  -4   1   8       90.92       75.43     12.23 o 
  -3   1   8      105.22      118.56      7.14 o 
  -2   1   8     2448.20     2515.32     29.33 o 
  -1   1   8        1.73        1.15      1.28 o 
   0   1   8      550.63      559.96     10.89 o 
   1   1   8        7.28        5.50      1.83 o 
   2   1   8     1183.88     1177.25     16.91 o 
   3   1   8      266.08      234.81      6.69 o 
   4   1   8     1721.68     1607.46     22.26 o 
   5   1   8       18.03       17.86      2.84 o 
   6   1   8       18.57       14.36      3.91 o 
   7   1   8       33.36       39.01      6.62 o 
   8   1   8       44.00       37.51      6.45 o 
   9   1   8      207.75      210.46     20.76 o 
  10   1   8       57.75       38.47     10.67 o 
  11   1   8        4.11       20.58     11.42 o 
 -10   2   8        1.30      -10.00     10.00 o 
  -9   2   8        4.98       -3.03     10.71 o 
  -8   2   8       30.91       27.69     12.58 o 
  -7   2   8       30.04       24.35      7.19 o 
  -6   2   8      154.06      153.45     13.65 o 
  -5   2   8      665.04      692.85     27.44 o 
  -4   2   8      181.36      159.67     22.10 o 
  -3   2   8       57.51       59.07      8.42 o 
  -2   2   8       52.72       77.48      4.84 o 
  -1   2   8      866.81      925.61     15.47 o 
   0   2   8       43.09       32.81      3.06 o 
   1   2   8      543.30      488.52      9.49 o 
   2   2   8      365.44      394.43      8.14 o 
   3   2   8      298.24      324.11      7.87 o 
   4   2   8      327.90      323.11      9.19 o 
   5   2   8     2250.21     2273.36     29.25 o 
   6   2   8      334.51      343.05     10.32 o 
   7   2   8       15.50       11.33      3.80 o 
   8   2   8      209.64      205.73     19.41 o 
   9   2   8       15.21        8.58      6.82 o 
  10   2   8        0.10       -5.03      5.03 o 
  11   2   8       17.49       14.31      8.44 o 
  -9   3   8       42.84       28.24     14.25 o 
  -8   3   8       10.72        1.47      9.35 o 
  -7   3   8      244.31      270.87     31.63 o 
  -6   3   8       56.47       74.40     17.28 o 
  -5   3   8        9.84        1.68      4.17 o 
  -4   3   8      341.04      361.61     16.52 o 
  -3   3   8       54.63       50.49      5.01 o 
  -2   3   8      271.14      300.60      8.88 o 
  -1   3   8      120.10      141.94      6.14 o 
   0   3   8      714.68      759.20     13.39 o 
   1   3   8       46.35       56.99      3.32 o 
   2   3   8      340.30      382.88     11.27 o 
   3   3   8      109.14      127.39      7.58 o 
   4   3   8     1641.44     1533.61     20.08 o 
   5   3   8      925.78      878.15     17.81 o 
   6   3   8        3.40        0.99      1.98 o 
   7   3   8        3.31        8.95      4.53 o 
   8   3   8       23.25       39.04     13.89 o 
   9   3   8       92.71      129.26     15.42 o 
  10   3   8        8.75       10.03      7.38 o 
  11   3   8       47.00       61.45     12.72 o 
  12   3   8        0.15        7.27     16.27 o 
  -9   4   8        6.48       -8.79      9.55 o 
  -8   4   8       69.58       48.00     16.47 o 
  -7   4   8      261.05      254.70     31.22 o 
  -6   4   8       16.99        7.93      9.85 o 
  -5   4   8       72.16       81.85     17.36 o 
  -4   4   8      212.15      206.68     13.21 o 
  -3   4   8      551.58      532.13     14.80 o 
  -2   4   8       23.66       26.03      3.42 o 
  -1   4   8     1413.71     1478.94     25.03 o 
   0   4   8     1603.45     1591.41     21.84 o 
   1   4   8      737.76      714.20     11.74 o 
   2   4   8     3289.36     3123.82     41.91 o 
   3   4   8       44.73       44.19      4.90 o 
   4   4   8        9.78       18.64      3.70 o 
   5   4   8     1699.20     1705.02     30.89 o 
   6   4   8      202.17      208.26     11.00 o 
   7   4   8       13.44       13.25      7.30 o 
   8   4   8       18.41       24.33     10.28 o 
   9   4   8       48.82       59.13     10.32 o 
  10   4   8        8.64       15.61      6.41 o 
  11   4   8       99.33      101.79     15.27 o 
  12   4   8        8.86       23.32      9.24 o 
  -9   5   8      108.12      134.75     25.46 o 
  -8   5   8       22.39       36.18     14.80 o 
  -7   5   8      125.93       96.10     20.01 o 
  -6   5   8      129.56       87.81     17.58 o 
  -5   5   8        0.83       -4.27      4.27 o 
  -4   5   8        1.04        2.79      2.71 o 
  -3   5   8      113.08      119.78      8.33 o 
  -2   5   8      346.56      282.90     13.22 o 
  -1   5   8       45.87       58.28      4.84 o 
   0   5   8        4.29        6.15      1.97 o 
   1   5   8     4106.35     4222.81     43.34 o 
   2   5   8      152.66      135.04      7.85 o 
   3   5   8      958.34      895.13     19.50 o 
   4   5   8      868.19      807.42     18.90 o 
   5   5   8     1480.61     1470.19     28.44 o 
   6   5   8     1713.29     1635.95     31.47 o 
   7   5   8      190.01      198.76     12.16 o 
   8   5   8      285.85      275.35     14.19 o 
   9   5   8      171.05      144.01     15.05 o 
  10   5   8        0.80       -5.50     10.05 o 
  11   5   8      106.25      122.44     15.88 o 
  12   5   8        1.59       10.89      7.11 o 
  -8   6   8       69.55       76.55     19.15 o 
  -7   6   8      323.84      394.25     36.28 o 
  -6   6   8      103.58       92.31     19.15 o 
  -5   6   8      183.52      182.24     23.60 o 
  -4   6   8       78.79       94.56     17.25 o 
  -3   6   8      498.01      531.93     20.58 o 
  -2   6   8      180.59      201.06      9.67 o 
  -1   6   8       32.94       21.93      3.52 o 
   0   6   8       60.76       69.21      5.10 o 
   1   6   8      144.03      125.05      5.89 o 
   2   6   8     2052.29     2034.73     25.21 o 
   3   6   8       64.14       75.70      6.73 o 
   4   6   8      108.81      108.56      8.07 o 
   5   6   8      608.74      632.37     18.69 o 
   6   6   8        0.11        1.55      2.97 o 
   7   6   8      155.65      145.47     16.10 o 
   8   6   8      169.71      170.73     12.46 o 
   9   6   8       43.07       54.77     17.13 o 
  10   6   8        9.49       12.07      9.90 o 
  11   6   8       21.29       22.98     22.46 o 
  12   6   8        7.99       15.87      8.39 o 
  -7   7   8       41.69       45.47     16.42 o 
  -6   7   8      113.01      114.19     20.46 o 
  -5   7   8        9.79        1.52      7.33 o 
  -4   7   8      827.65      833.63     22.30 o 
  -3   7   8      320.28      328.75     13.20 o 
  -2   7   8      779.52      789.01     20.18 o 
  -1   7   8       38.00       39.52      7.55 o 
   0   7   8       13.47       13.82      2.80 o 
   1   7   8      352.83      323.92      9.42 o 
   2   7   8      426.92      436.21     10.43 o 
   3   7   8       67.07       75.35      7.00 o 
   4   7   8       45.98       59.46      6.87 o 
   5   7   8       40.62       47.94      8.43 o 
   6   7   8       10.97        9.96      3.75 o 
   7   7   8      874.31      827.40     22.76 o 
   8   7   8        6.27        3.25      4.26 o 
   9   7   8      257.71      275.54     16.00 o 
  10   7   8      182.20      174.64     17.39 o 
  11   7   8        0.31        4.36      5.61 o 
  12   7   8       16.54       15.12      7.48 o 
  -7   8   8       31.26       37.29     13.69 o 
  -6   8   8       10.29       18.14     10.21 o 
  -5   8   8       92.19       87.71     16.93 o 
  -4   8   8      212.23      245.04     17.21 o 
  -3   8   8       27.15       24.45      5.37 o 
  -2   8   8        0.92       -0.03      3.33 o 
  -1   8   8      268.75      220.58     10.74 o 
   0   8   8      158.79      156.46      7.82 o 
   1   8   8      110.43      120.62      6.86 o 
   2   8   8       28.55       41.48      5.75 o 
   3   8   8       87.54       95.90      8.40 o 
   4   8   8      160.75      157.70      9.63 o 
   5   8   8        3.24        3.20      3.23 o 
   6   8   8      425.32      409.61     15.14 o 
   7   8   8      118.28      103.25      9.64 o 
   8   8   8      256.25      274.69     14.84 o 
   9   8   8      137.26      136.91     12.37 o 
  10   8   8        1.20       -4.38     14.20 o 
  11   8   8       27.92       33.60      8.88 o 
  12   8   8        0.17       -5.72      5.77 o 
  -6   9   8        0.26       -3.18      7.12 o 
  -5   9   8       53.87       74.52     15.41 o 
  -4   9   8       44.14       66.56     11.22 o 
  -3   9   8       76.71       80.33      9.24 o 
  -2   9   8      282.04      320.43     19.58 o 
  -1   9   8       64.50       78.28      8.14 o 
   0   9   8      676.45      700.65     26.57 o 
   1   9   8       10.17        8.72      2.85 o 
   2   9   8      110.62      112.00     13.22 o 
   3   9   8       75.64      102.96     11.88 o 
   4   9   8       34.63       38.14      5.91 o 
   5   9   8       66.11       71.60      8.03 o 
   6   9   8       30.96       20.85      5.16 o 
   7   9   8      106.71      106.59      9.70 o 
   8   9   8       12.81       12.18      6.60 o 
   9   9   8        2.89        3.35      4.45 o 
  10   9   8       84.11       84.47     10.28 o 
  11   9   8        0.07        0.77     12.61 o 
  -5  10   8        9.56        6.62      8.79 o 
  -4  10   8       24.28       35.29      8.54 o 
  -3  10   8       12.08        9.30      6.38 o 
  -2  10   8      149.39      148.31     11.65 o 
  -1  10   8      216.99      200.46     12.48 o 
   0  10   8       46.12       45.93     11.17 o 
   1  10   8        0.65        3.07      5.06 o 
   2  10   8      200.32      207.04     17.34 o 
   3  10   8       16.37       10.37      6.45 o 
   4  10   8        9.33        7.91      6.03 o 
   5  10   8      360.99      340.59     43.55 o 
   6  10   8       14.15        1.52      5.30 o 
   7  10   8       14.81        7.88     11.01 o 
   8  10   8       20.78       18.41      7.87 o 
   9  10   8       73.92       88.30     14.14 o 
  10  10   8        5.05       11.97     10.86 o 
  11  10   8        0.00       13.04     11.87 o 
  -4  11   8       42.53       32.61      8.82 o 
  -3  11   8       25.95       23.37      8.22 o 
  -2  11   8       55.57       54.44      9.99 o 
  -1  11   8       38.17       21.37      5.82 o 
   0  11   8      170.27      197.33     22.16 o 
   1  11   8      133.13      139.07     15.07 o 
   2  11   8       94.19      100.14     13.51 o 
   3  11   8      154.23      150.33     16.58 o 
   4  11   8      252.58      226.95     19.33 o 
   5  11   8       72.32       70.93     11.84 o 
   6  11   8        2.76       -4.22      4.22 o 
   7  11   8        4.54       -0.02      6.54 o 
   8  11   8        0.11       15.38      7.37 o 
   9  11   8        3.16        7.56      6.66 o 
  10  11   8        1.00        9.33      8.12 o 
  11  11   8       10.51       14.99      9.02 o 
  -3  12   8       44.73       45.21     10.03 o 
  -2  12   8        5.40       -0.12      6.24 o 
  -1  12   8        0.00       -2.73      5.70 o 
   0  12   8       15.17       18.39      8.46 o 
   1  12   8       39.28       41.81      9.15 o 
   2  12   8        0.33       -1.83      5.35 o 
   3  12   8        9.61        1.89      6.44 o 
   4  12   8       48.09       67.14     11.65 o 
   5  12   8       57.55       48.84     14.20 o 
   6  12   8      110.12      116.47     15.51 o 
   7  12   8        0.98        1.33      9.27 o 
   8  12   8        0.57       -4.67      6.09 o 
   9  12   8       75.22       82.74     14.40 o 
  10  12   8       60.08       63.66     12.66 o 
  -2  13   8       20.08       17.43     13.59 o 
  -1  13   8        0.16       -1.97      9.25 o 
   0  13   8        3.62       20.24     11.52 o 
   1  13   8       21.10       17.84      8.56 o 
   2  13   8       35.56       43.42     10.01 o 
   3  13   8        0.32       -5.51      5.51 o 
   4  13   8       26.70       31.68      9.24 o 
   5  13   8       21.61        3.94      6.29 o 
   6  13   8       16.11       17.91      8.39 o 
   7  13   8       12.69       11.81      7.21 o 
   8  13   8        2.32       -6.10      6.45 o 
   9  13   8       27.66       38.89     11.46 o 
   0  14   8       10.53        4.75      8.08 o 
   1  14   8        0.71       10.48      7.26 o 
   2  14   8       65.90       79.66     13.88 o 
   3  14   8        1.43       -3.19      6.42 o 
   4  14   8       14.45       16.29      7.98 o 
   5  14   8      194.18      193.72     20.73 o 
   6  14   8        1.60        0.06     11.24 o 
   7  14   8        1.64        5.15      6.87 o 
   8  14   8       84.93       70.58     12.86 o 
   3  15   8        0.61       -1.18     10.43 o 
   4  15   8        3.16       -4.35      7.06 o 
   5  15   8        0.30        2.00      8.56 o 
  -4 -12   9       10.49       12.29      8.16 o 
  -3 -12   9       38.95       36.07     14.00 o 
  -2 -12   9        2.61        8.18      7.48 o 
  -6 -11   9       95.85      118.11     17.54 o 
  -5 -11   9       23.46       24.79      9.13 o 
  -4 -11   9       47.22       51.55     10.90 o 
  -3 -11   9       30.72       29.30      9.03 o 
  -2 -11   9       76.69       79.47     13.40 o 
  -1 -11   9       94.74      119.91     15.21 o 
   0 -11   9        0.82       15.07     10.11 o 
   1 -11   9      139.55      162.89     18.42 o 
  -8 -10   9        5.33        5.80      8.05 o 
  -7 -10   9        7.78        9.89     14.78 o 
  -6 -10   9       34.77       40.96     10.36 o 
  -5 -10   9       16.72        8.50      8.01 o 
  -4 -10   9       52.86       77.38     13.11 o 
  -3 -10   9       32.29       38.16      9.04 o 
  -2 -10   9       12.10       24.27      6.62 o 
  -1 -10   9        7.09       12.35      6.85 o 
   0 -10   9       37.52       42.55      9.12 o 
   1 -10   9       73.72       94.10     12.99 o 
   2 -10   9        0.20       -6.50      7.55 o 
   3 -10   9       56.27       79.21     12.95 o 
  -8  -9   9       43.27       58.44     12.13 o 
  -7  -9   9       71.89       95.34     14.85 o 
  -6  -9   9       29.08       38.85     17.28 o 
  -5  -9   9      269.02      254.47     22.07 o 
  -4  -9   9        2.25        0.23      5.43 o 
  -3  -9   9      105.20      122.34     15.33 o 
  -2  -9   9        6.97       19.61      5.40 o 
  -1  -9   9        6.73        5.43      4.72 o 
   0  -9   9       12.89       14.38      5.66 o 
   1  -9   9       13.50       21.40      6.71 o 
   2  -9   9        1.83       -2.21      8.08 o 
   3  -9   9       11.13       21.44      6.95 o 
   4  -9   9        0.97        2.87      5.96 o 
  -9  -8   9        8.36       12.58      8.92 o 
  -8  -8   9        0.38       -7.88      7.88 o 
  -7  -8   9       62.78       75.09     28.75 o 
  -6  -8   9       18.29       14.81      6.91 o 
  -5  -8   9       99.59       90.19     13.11 o 
  -4  -8   9        8.84       16.93      6.94 o 
  -3  -8   9      107.32      109.09     13.43 o 
  -2  -8   9       10.02        9.63      6.77 o 
  -1  -8   9       10.49       18.25      5.59 o 
   0  -8   9       45.49       46.62     11.81 o 
   1  -8   9      455.20      436.88     22.06 o 
   2  -8   9       88.18      112.99     27.54 o 
   3  -8   9        2.25        8.17      5.62 o 
   4  -8   9       39.07       25.88      8.70 o 
   5  -8   9        3.28       13.22      6.76 o 
 -10  -7   9       13.70       12.80      7.84 o 
  -9  -7   9        2.34       -4.95     13.16 o 
  -8  -7   9        4.73        3.41      5.88 o 
  -7  -7   9      166.90      172.41     18.55 o 
  -6  -7   9        5.96       10.01      5.76 o 
  -5  -7   9       14.85       19.72      7.53 o 
  -4  -7   9      364.69      330.80     21.88 o 
  -3  -7   9      162.92      129.54     13.89 o 
  -2  -7   9     1237.91     1190.37     28.42 o 
  -1  -7   9      142.08      131.09     11.18 o 
   0  -7   9       34.99       43.21      6.87 o 
   1  -7   9       89.88       84.92      8.81 o 
   2  -7   9       34.06       29.38      7.45 o 
   3  -7   9       55.35       54.91     10.14 o 
   4  -7   9       16.98       18.24     10.53 o 
   5  -7   9      106.68       88.43     12.74 o 
   6  -7   9       19.21        8.19      6.22 o 
 -10  -6   9       22.15       29.54      8.73 o 
  -9  -6   9        2.94        7.24      5.43 o 
  -8  -6   9        9.31        4.00     10.48 o 
  -7  -6   9      387.37      400.71     24.60 o 
  -6  -6   9      258.20      241.18     19.91 o 
  -5  -6   9       18.00       11.36      5.60 o 
  -4  -6   9       17.62       13.08     10.33 o 
  -3  -6   9     1122.72      962.44     31.81 o 
  -2  -6   9       44.04       45.13      6.20 o 
  -1  -6   9        0.01       -1.22      2.97 o 
   0  -6   9       35.27       35.96      5.93 o 
   1  -6   9       17.90       15.94      4.70 o 
   2  -6   9      498.16      499.84     23.04 o 
   3  -6   9       78.12       67.46     10.59 o 
   4  -6   9       69.07       58.23     11.47 o 
   5  -6   9       94.81       92.57     12.87 o 
   6  -6   9        9.21       13.27      7.20 o 
   7  -6   9        2.60       -1.07      6.15 o 
 -10  -5   9       32.38       38.64     10.22 o 
  -9  -5   9        3.49        1.36      5.23 o 
  -8  -5   9        8.06        7.36     10.56 o 
  -7  -5   9        3.16        5.24      5.48 o 
  -6  -5   9      859.04      791.59     34.81 o 
  -5  -5   9      313.61      332.92     20.37 o 
  -4  -5   9      224.62      247.66     18.22 o 
  -3  -5   9       37.49       47.21      6.09 o 
  -2  -5   9        5.53        3.67      2.49 o 
  -1  -5   9        0.00        3.38      3.38 o 
   0  -5   9      133.53      139.09      7.64 o 
   1  -5   9        8.68        9.18      3.71 o 
   2  -5   9      167.37      132.41     14.11 o 
   3  -5   9       33.14       32.74      5.40 o 
   4  -5   9      202.93      194.94     12.16 o 
   5  -5   9      153.45      132.46     11.86 o 
   6  -5   9      249.71      253.04     15.66 o 
   7  -5   9        0.55        4.89      5.23 o 
   8  -5   9        1.10       -0.33      5.11 o 
 -10  -4   9        2.65      -11.53     11.90 o 
  -9  -4   9       11.96        6.63      9.57 o 
  -8  -4   9       44.87       36.91     12.96 o 
  -7  -4   9       41.54       41.24      9.20 o 
  -6  -4   9       43.13       64.13     10.47 o 
  -5  -4   9       13.74       28.43      9.42 o 
  -4  -4   9      310.49      322.46     31.25 o 
  -3  -4   9      943.35      946.25     22.90 o 
  -2  -4   9        2.58       -1.84      3.16 o 
  -1  -4   9      105.36       93.23     11.21 o 
   0  -4   9       24.89       25.18      3.77 o 
   1  -4   9      262.16      239.50     11.43 o 
   2  -4   9        8.99       10.06      5.72 o 
   3  -4   9      135.09      156.19      9.66 o 
   4  -4   9      733.98      755.65     21.22 o 
   5  -4   9        3.29       -3.78      3.78 o 
   6  -4   9      318.68      322.05     17.78 o 
   7  -4   9      476.85      471.54     21.80 o 
   8  -4   9       10.65       13.20      5.66 o 
   9  -4   9        0.37        9.52      5.94 o 
 -10  -3   9       52.09       43.70     16.88 o 
  -9  -3   9       11.41        8.00      6.46 o 
  -8  -3   9        1.93        5.00      5.01 o 
  -7  -3   9       22.29       18.59      7.01 o 
  -6  -3   9      328.77      315.49     19.63 o 
  -5  -3   9      376.87      343.35     18.58 o 
  -4  -3   9       39.70       49.01     13.94 o 
  -3  -3   9      194.37      205.28     12.99 o 
  -2  -3   9       59.41       68.28      5.49 o 
  -1  -3   9       34.45       44.03      4.31 o 
   0  -3   9        8.65        7.01      2.48 o 
   1  -3   9      117.20      105.96      6.47 o 
   2  -3   9      327.79      306.54     12.32 o 
   3  -3   9        2.86        5.65      2.71 o 
   4  -3   9      113.16      114.90      8.56 o 
   5  -3   9      369.95      376.70     15.56 o 
   6  -3   9      569.36      585.41     21.85 o 
   7  -3   9        1.07       10.03      4.98 o 
   8  -3   9      117.80      128.94     12.37 o 
   9  -3   9        8.87       11.04      6.06 o 
 -10  -2   9       64.05       57.85     20.61 o 
  -9  -2   9        8.52        7.38      5.89 o 
  -8  -2   9      115.15      117.99     14.11 o 
  -7  -2   9      529.41      557.16     25.24 o 
  -6  -2   9        8.07        2.72      4.91 o 
  -5  -2   9      579.60      572.82     23.27 o 
  -4  -2   9       89.33       83.42     19.83 o 
  -3  -2   9     2533.75     2583.37     40.31 o 
  -2  -2   9      282.32      276.95      8.65 o 
  -1  -2   9       87.84       82.46      5.54 o 
   0  -2   9     1713.76     1771.45     25.35 o 
   1  -2   9     1211.54     1222.42     22.06 o 
   2  -2   9     1323.82     1305.35     20.99 o 
   3  -2   9      738.10      752.80     15.21 o 
   4  -2   9      166.42      161.50      9.17 o 
   5  -2   9       71.54       67.97      7.34 o 
   6  -2   9       58.36       66.84      8.06 o 
   7  -2   9       12.71       15.59      5.61 o 
   8  -2   9        4.46       10.17      5.20 o 
   9  -2   9        8.91       11.75      5.34 o 
  10  -2   9       55.09       69.03     14.37 o 
 -10  -1   9       15.26       10.76     11.32 o 
  -9  -1   9       19.89       10.46     11.72 o 
  -8  -1   9      224.23      254.41     19.86 o 
  -7  -1   9       16.87        9.70      5.75 o 
  -6  -1   9      142.26      155.81     14.88 o 
  -5  -1   9       34.75       38.10      7.53 o 
  -4  -1   9      126.30      135.25     12.20 o 
  -3  -1   9       22.22       24.27      4.46 o 
  -2  -1   9       70.16       87.96      4.99 o 
  -1  -1   9      936.22      926.87     16.41 o 
   0  -1   9       48.39       57.47      4.68 o 
   1  -1   9     1236.34     1284.34     19.63 o 
   2  -1   9      597.52      570.65     19.74 o 
   3  -1   9       30.69       29.60      3.54 o 
   4  -1   9      348.13      339.68      9.78 o 
   5  -1   9       52.91       54.29      6.32 o 
   6  -1   9       47.58       45.83      6.57 o 
   7  -1   9      251.56      245.36     13.78 o 
   8  -1   9       13.93       12.93      5.04 o 
   9  -1   9      166.12      182.80     42.82 o 
  10  -1   9       58.30       59.64     13.35 o 
 -10   0   9        0.69       -1.21     11.82 o 
  -9   0   9       77.51       87.66     21.47 o 
  -8   0   9       10.43       21.73     13.41 o 
  -7   0   9      424.98      460.96     23.16 o 
  -6   0   9      177.62      233.78     22.53 o 
  -5   0   9       24.72       32.59      6.79 o 
  -4   0   9       54.10       59.53      8.19 o 
  -3   0   9        6.42        8.46      3.59 o 
  -2   0   9       19.35       17.73      2.45 o 
  -1   0   9       15.13       15.80      3.78 o 
   0   0   9       28.13       27.07      3.72 o 
   1   0   9      317.61      290.34      8.28 o 
   2   0   9      155.00      141.49      5.98 o 
   3   0   9      964.77     1022.19     19.89 o 
   4   0   9      748.90      753.11     14.63 o 
   5   0   9        7.59        6.57      2.21 o 
   6   0   9       52.79       60.35      7.11 o 
   7   0   9        0.84        2.03      3.93 o 
   8   0   9       22.83       14.73      4.84 o 
   9   0   9       91.92      102.74     15.62 o 
  10   0   9       25.10       25.13      9.00 o 
  11   0   9       10.53        6.15     19.65 o 
 -10   1   9        1.23       10.00     13.29 o 
  -9   1   9       67.75      105.35     24.45 o 
  -8   1   9      169.83      157.54     26.78 o 
  -7   1   9      222.66      236.87     17.93 o 
  -6   1   9      232.30      219.32     16.46 o 
  -5   1   9      912.61      864.36     28.48 o 
  -4   1   9        0.14       -0.04      2.75 o 
  -3   1   9      226.19      234.12     10.26 o 
  -2   1   9      680.16      614.50     12.33 o 
  -1   1   9      473.34      516.40     11.03 o 
   0   1   9     2858.52     2677.59     30.93 o 
   1   1   9      189.67      195.75      6.59 o 
   2   1   9      348.51      293.24      7.88 o 
   3   1   9     1177.69     1078.56     16.92 o 
   4   1   9        4.34        5.84      1.96 o 
   5   1   9      173.55      157.73      9.17 o 
   6   1   9      111.86      119.30      8.65 o 
   7   1   9        4.54        7.30      3.65 o 
   8   1   9       45.37       45.23     16.40 o 
   9   1   9        4.21        5.85      6.75 o 
  10   1   9        6.20        4.82     14.35 o 
  11   1   9       14.34       15.04      8.99 o 
  -9   2   9       33.85       22.33     13.29 o 
  -8   2   9        0.27        3.89      9.90 o 
  -7   2   9       44.80       52.58     10.13 o 
  -6   2   9       97.97      114.21     12.82 o 
  -5   2   9     1137.25     1168.99     43.81 o 
  -4   2   9      330.44      323.95     25.06 o 
  -3   2   9      373.62      403.88     17.42 o 
  -2   2   9     1030.29     1138.66     20.69 o 
  -1   2   9       39.68       35.63      4.45 o 
   0   2   9       14.69       17.73      2.48 o 
   1   2   9      178.93      170.85      8.44 o 
   2   2   9       26.11       23.38      2.47 o 
   3   2   9      595.86      643.91     11.67 o 
   4   2   9      365.57      350.06      8.76 o 
   5   2   9      216.64      196.71      7.21 o 
   6   2   9        6.18        4.45      2.83 o 
   7   2   9      262.40      270.43     19.71 o 
   8   2   9        2.15        2.19      4.17 o 
   9   2   9       71.18       83.08     13.01 o 
  10   2   9        1.33       -1.73      6.72 o 
  11   2   9       21.17       21.56      8.09 o 
  -9   3   9       16.20        7.02     11.77 o 
  -8   3   9       79.29       69.32     18.24 o 
  -7   3   9      383.95      321.04     32.34 o 
  -6   3   9        4.16        5.14      5.41 o 
  -5   3   9      533.08      512.17     21.46 o 
  -4   3   9      410.82      370.19     17.01 o 
  -3   3   9       97.27       92.25      6.55 o 
  -2   3   9      435.54      420.76     12.36 o 
  -1   3   9       14.00       22.71      3.16 o 
   0   3   9        0.13       -1.56      2.18 o 
   1   3   9     2100.98     2070.48     25.42 o 
   2   3   9      160.10      165.75      8.31 o 
   3   3   9       55.26       59.80      5.72 o 
   4   3   9      940.47      886.73     35.16 o 
   5   3   9        0.93       -2.55      2.55 o 
   6   3   9      234.88      244.00     11.65 o 
   7   3   9        5.26        3.24      4.77 o 
   8   3   9       27.31       20.20      7.73 o 
   9   3   9       64.30       61.71     11.08 o 
  10   3   9       15.03        8.31      6.23 o 
  11   3   9       53.71       50.24     11.31 o 
  -9   4   9       88.36       90.59     22.79 o 
  -8   4   9       23.55       11.47     10.61 o 
  -7   4   9        8.93        9.20      8.24 o 
  -6   4   9      292.43      228.74     16.98 o 
  -5   4   9       29.44       28.45      6.62 o 
  -4   4   9      217.70      227.88     21.30 o 
  -3   4   9      173.52      173.95      9.20 o 
  -2   4   9        0.04       -0.12      1.85 o 
  -1   4   9      534.33      552.58     12.52 o 
   0   4   9      346.02      334.38      9.21 o 
   1   4   9     1169.77     1244.92     17.61 o 
   2   4   9      531.67      524.68     14.26 o 
   3   4   9     1338.02     1425.39     26.51 o 
   4   4   9      486.40      486.01     14.61 o 
   5   4   9      414.58      423.59     14.50 o 
   6   4   9        4.29        5.49      3.26 o 
   7   4   9      177.16      172.21     11.46 o 
   8   4   9       41.68       61.38     12.30 o 
   9   4   9      187.68      214.55     38.88 o 
  10   4   9       73.50       65.14     11.95 o 
  11   4   9        0.01       -6.05      6.05 o 
  -8   5   9       20.49       39.26     15.01 o 
  -7   5   9       51.96       66.09     17.48 o 
  -6   5   9        4.72        8.13      8.89 o 
  -5   5   9      110.64      105.23     12.10 o 
  -4   5   9       31.18       34.29      6.92 o 
  -3   5   9     1688.44     1767.58     33.22 o 
  -2   5   9      380.53      371.13     12.55 o 
  -1   5   9       56.08       66.29      6.22 o 
   0   5   9      478.55      479.59     11.24 o 
   1   5   9        0.06        2.44      1.49 o 
   2   5   9      368.22      362.25     15.22 o 
   3   5   9       61.68       48.88      5.94 o 
   4   5   9      560.22      569.99     24.27 o 
   5   5   9       48.98       43.11      5.67 o 
   6   5   9      282.80      287.30     12.70 o 
   7   5   9      873.81      840.71     23.18 o 
   8   5   9      134.30      141.73     15.07 o 
   9   5   9       75.48       73.32     11.61 o 
  10   5   9        0.00        1.07      5.34 o 
  11   5   9        6.32        8.37      6.44 o 
  12   5   9       21.73       29.56      8.42 o 
  -8   6   9       16.04       16.82     14.10 o 
  -7   6   9        4.30       -0.45     10.26 o 
  -6   6   9       24.49       26.02     12.53 o 
  -5   6   9       16.04       18.80     10.86 o 
  -4   6   9      685.75      647.22     24.44 o 
  -3   6   9       22.42       18.41      7.32 o 
  -2   6   9      729.75      727.23     24.98 o 
  -1   6   9      738.36      757.38     15.80 o 
   0   6   9       17.30       16.50      3.04 o 
   1   6   9       95.23      110.35      5.57 o 
   2   6   9      624.77      587.02     26.95 o 
   3   6   9        3.91        1.01      3.20 o 
   4   6   9       65.38       66.04      6.75 o 
   5   6   9      117.03      110.29      8.39 o 
   6   6   9        0.73        4.18      2.95 o 
   7   6   9       88.30       79.01     11.07 o 
   8   6   9      952.67      896.83     25.32 o 
   9   6   9      201.54      211.31     32.92 o 
  10   6   9      332.56      297.25     22.83 o 
  11   6   9      118.37      121.61     16.23 o 
  12   6   9       36.30       63.39     27.03 o 
  -7   7   9      214.02      194.02     27.23 o 
  -6   7   9      153.04      150.87     24.00 o 
  -5   7   9       19.88       17.89      9.60 o 
  -4   7   9       39.29       51.58      9.00 o 
  -3   7   9        0.11       -1.90      3.20 o 
  -2   7   9      211.28      213.74     11.09 o 
  -1   7   9      422.34      431.05     12.32 o 
   0   7   9       22.89       23.24      3.65 o 
   1   7   9       29.29       25.67      4.70 o 
   2   7   9      259.92      255.59     11.06 o 
   3   7   9      595.63      576.81     16.89 o 
   4   7   9      247.57      240.73     12.20 o 
   5   7   9      507.18      486.56     16.02 o 
   6   7   9      115.88       96.79      8.96 o 
   7   7   9       15.28       16.55      6.71 o 
   8   7   9        8.60        8.63      4.19 o 
   9   7   9        1.66       -3.83      3.83 o 
  10   7   9        5.79        1.97     13.41 o 
  11   7   9      105.89       94.10     13.91 o 
  12   7   9       36.95       30.92      9.61 o 
  -7   8   9       15.55       11.87     11.62 o 
  -6   8   9        6.22       -5.46      8.24 o 
  -5   8   9      155.32      158.45     21.32 o 
  -4   8   9       59.63       49.16     11.87 o 
  -3   8   9      139.63      140.45     10.84 o 
  -2   8   9      150.46      151.41     10.40 o 
  -1   8   9      102.98      119.45     12.20 o 
   0   8   9       23.94       21.36      3.71 o 
   1   8   9      855.30      801.24     29.66 o 
   2   8   9      477.85      462.82     31.86 o 
   3   8   9      116.73      123.10      9.42 o 
   4   8   9      212.98      209.04     11.33 o 
   5   8   9     1582.99     1568.53     32.17 o 
   6   8   9      447.98      415.04     15.76 o 
   7   8   9      195.57      178.13     12.10 o 
   8   8   9      508.75      489.01     18.65 o 
   9   8   9       54.33       40.64      7.47 o 
  10   8   9        4.49       12.49      6.16 o 
  11   8   9        0.36       14.11     12.33 o 
  -6   9   9       47.03       41.18     14.60 o 
  -5   9   9       74.07       67.55     15.66 o 
  -4   9   9        0.68        6.77      8.99 o 
  -3   9   9      193.87      198.76     12.95 o 
  -2   9   9      323.58      323.63     14.19 o 
  -1   9   9        0.41        6.10      6.29 o 
   0   9   9      157.36      163.78     15.02 o 
   1   9   9      145.96      138.85     10.27 o 
   2   9   9      120.52      116.56      9.60 o 
   3   9   9       19.67        8.04      4.24 o 
   4   9   9      257.85      258.58     13.22 o 
   5   9   9        4.00        2.78      4.01 o 
   6   9   9        0.00       12.92      4.54 o 
   7   9   9        5.72       -0.14      5.48 o 
   8   9   9       50.83       55.12      7.64 o 
   9   9   9       19.05       22.44      5.76 o 
  10   9   9        2.31        0.70      4.67 o 
  11   9   9       44.62       47.78     10.32 o 
  -5  10   9       13.39       14.80     10.76 o 
  -4  10   9       31.16       33.95     11.87 o 
  -3  10   9       27.44       39.15      8.65 o 
  -2  10   9        5.98       12.97      5.19 o 
  -1  10   9      396.83      463.42     34.89 o 
   0  10   9      158.02      160.04     15.43 o 
   1  10   9       79.77       93.71     12.70 o 
   2  10   9       43.36       37.79      9.28 o 
   3  10   9       11.16       11.77      6.69 o 
   4  10   9        7.59       10.04      6.71 o 
   5  10   9      246.87      212.30     26.65 o 
   6  10   9      187.18      195.07     17.90 o 
   7  10   9       15.24       16.56      7.35 o 
   8  10   9        1.32       21.49      8.06 o 
   9  10   9       16.03       23.95     14.00 o 
  10  10   9       12.93        6.46      7.50 o 
  11  10   9       53.27       41.38     15.92 o 
  -4  11   9        0.84        2.32      8.24 o 
  -3  11   9       29.68       24.52      7.70 o 
  -2  11   9        1.38       -3.76      5.52 o 
  -1  11   9        3.61       -0.04      6.73 o 
   0  11   9        0.56        6.07      6.92 o 
   1  11   9      388.88      398.60     22.52 o 
   2  11   9       13.79       14.21      6.94 o 
   3  11   9      147.89      158.42     16.79 o 
   4  11   9        9.98       12.20      6.58 o 
   5  11   9       92.30       75.69     12.75 o 
   6  11   9        1.60        0.12      5.37 o 
   7  11   9       18.62       20.19     11.34 o 
   8  11   9       63.43       61.91     12.35 o 
   9  11   9       96.35       99.36     15.22 o 
  10  11   9       30.17       31.50     10.60 o 
  -3  12   9       37.18       55.17     16.32 o 
  -2  12   9       17.21       15.36     11.92 o 
  -1  12   9        0.73       -6.88     11.80 o 
   0  12   9       50.18       62.15     11.89 o 
   1  12   9        8.55        6.93      6.45 o 
   2  12   9       14.93        8.05      5.98 o 
   3  12   9      146.23      172.47     29.53 o 
   4  12   9        0.15       -1.58      5.07 o 
   5  12   9        4.97        0.58      7.30 o 
   6  12   9       54.94       37.62      9.82 o 
   7  12   9        1.62       -6.29      6.29 o 
   8  12   9       10.73       16.31      7.71 o 
   9  12   9       59.07       79.24     16.19 o 
  10  12   9       31.05       18.86     10.08 o 
  -1  13   9        8.81       12.13     10.51 o 
   0  13   9        0.02        0.33      6.57 o 
   1  13   9       17.01       16.63     11.42 o 
   2  13   9        1.91       -5.34      5.34 o 
   3  13   9        2.32        4.46      6.00 o 
   4  13   9      124.30      127.83     16.80 o 
   5  13   9       36.71       49.31     19.28 o 
   6  13   9        6.70       19.53      6.99 o 
   7  13   9        0.01       -0.03      6.83 o 
   8  13   9        2.13       -5.20      6.42 o 
   9  13   9       71.62       62.23     13.16 o 
   1  14   9        0.14        2.81      7.83 o 
   2  14   9       14.90       32.74      9.47 o 
   3  14   9       93.57      116.65     19.45 o 
   4  14   9        0.12        7.32      7.43 o 
   5  14   9        2.75        5.63      7.85 o 
   6  14   9        4.44        1.99      7.02 o 
   7  14   9       17.79       21.48      8.48 o 
   8  14   9       17.75       20.08      9.85 o 
  -5 -11  10       83.55       95.46     15.91 o 
  -4 -11  10        0.58        8.05      7.66 o 
  -3 -11  10       19.99       42.29     10.76 o 
  -2 -11  10       25.27       19.64     10.64 o 
  -1 -11  10       31.51       41.18     16.60 o 
   0 -11  10        3.51        6.18      6.29 o 
  -7 -10  10        8.69        9.16     10.33 o 
  -6 -10  10       59.48       72.64     13.76 o 
  -5 -10  10       89.36       96.45     15.62 o 
  -4 -10  10       31.81       21.11      8.87 o 
  -3 -10  10        8.12       -1.45      5.99 o 
  -2 -10  10       25.96       16.56      7.69 o 
  -1 -10  10      158.57      178.02     14.66 o 
   0 -10  10      143.36      168.29     17.61 o 
   1 -10  10        0.11       -6.06      6.06 o 
   2 -10  10       89.23      118.89     31.15 o 
  -8  -9  10       43.85       41.41     11.08 o 
  -7  -9  10       10.59        9.70      7.74 o 
  -6  -9  10        0.31        5.80      6.47 o 
  -5  -9  10        8.48        2.88      6.36 o 
  -4  -9  10        0.82        4.03      6.01 o 
  -3  -9  10       21.10       19.99     15.21 o 
  -2  -9  10       14.24        3.82      5.77 o 
  -1  -9  10       38.80       27.27      7.94 o 
   0  -9  10       11.51       12.82      5.28 o 
   1  -9  10       14.27       19.90      9.70 o 
   2  -9  10       66.84       70.49     11.35 o 
   3  -9  10        1.15        4.59      7.50 o 
   4  -9  10       71.52       80.41     13.12 o 
  -8  -8  10       51.91       54.82     12.70 o 
  -7  -8  10      129.53      143.39     17.43 o 
  -6  -8  10        0.23        7.57      9.20 o 
  -5  -8  10      278.82      266.22     22.56 o 
  -4  -8  10      315.60      345.34     23.88 o 
  -3  -8  10       32.26       28.96      9.47 o 
  -2  -8  10       35.48       54.25      9.63 o 
  -1  -8  10       30.28       41.83      7.40 o 
   0  -8  10       27.76       16.56      8.29 o 
   1  -8  10      232.60      267.04     20.24 o 
   2  -8  10        4.54        7.18      6.09 o 
   3  -8  10       19.24       15.29      7.27 o 
   4  -8  10        0.39       -5.52      5.52 o 
   5  -8  10        0.93        1.51     10.89 o 
  -9  -7  10        2.27        3.96     10.59 o 
  -8  -7  10        2.61       -1.52      5.90 o 
  -7  -7  10       34.33       33.90     10.43 o 
  -6  -7  10        7.76       15.08      9.02 o 
  -5  -7  10       23.10       13.31      6.97 o 
  -4  -7  10      435.34      436.19     24.02 o 
  -3  -7  10       62.02       84.41     12.75 o 
  -2  -7  10      260.54      270.40     19.38 o 
  -1  -7  10       35.07       26.70      6.13 o 
   0  -7  10       22.53       22.25      5.29 o 
   1  -7  10       48.73       59.54      7.85 o 
   2  -7  10      285.21      321.75     19.91 o 
   3  -7  10        3.56       -4.26      6.85 o 
   4  -7  10        0.23        2.69      6.21 o 
   5  -7  10       64.34       88.43     23.01 o 
   6  -7  10        8.78       -4.80      9.60 o 
  -9  -6  10        1.19       -0.02      8.21 o 
  -8  -6  10      162.38      211.18     20.41 o 
  -7  -6  10        6.84        1.47     10.51 o 
  -6  -6  10        3.36        2.71      4.87 o 
  -5  -6  10       91.65       69.32     25.29 o 
  -4  -6  10      662.89      595.63     26.13 o 
  -3  -6  10      616.87      553.25     24.87 o 
  -2  -6  10      509.24      462.21     21.55 o 
  -1  -6  10      769.12      690.62     20.87 o 
   0  -6  10      107.94      102.99      9.71 o 
   1  -6  10       66.64       71.74      8.25 o 
   2  -6  10        6.46        9.82      9.20 o 
   3  -6  10       65.30       68.69     10.79 o 
   4  -6  10       27.72       41.31      8.77 o 
   5  -6  10       12.67        9.64     16.65 o 
   6  -6  10       52.22       72.23     11.94 o 
   7  -6  10        7.22       13.78     12.25 o 
 -10  -5  10        5.74        9.91      7.87 o 
  -9  -5  10        1.14       -4.53      4.53 o 
  -8  -5  10       53.01       48.66     10.76 o 
  -7  -5  10      113.53       96.07     13.55 o 
  -6  -5  10       84.09       70.38     11.31 o 
  -5  -5  10       24.18       27.18      7.70 o 
  -4  -5  10       83.95       85.18     12.17 o 
  -3  -5  10        1.52        3.68      3.28 o 
  -2  -5  10      881.92      704.34     78.15 o 
  -1  -5  10       66.81       88.40      8.14 o 
   0  -5  10      125.11      110.07      9.38 o 
   1  -5  10      736.51      707.40     30.96 o 
   2  -5  10      140.22      131.04      9.10 o 
   3  -5  10       63.84       59.05      7.22 o 
   4  -5  10       53.31       58.09      7.38 o 
   5  -5  10        9.01       10.03      6.39 o 
   6  -5  10       14.99       15.94      6.14 o 
   7  -5  10       43.30       53.29      8.87 o 
   8  -5  10      131.44      143.43     14.03 o 
 -10  -4  10      180.65      226.91     21.97 o 
  -9  -4  10       20.35       21.13      8.69 o 
  -8  -4  10       34.47       18.24      6.78 o 
  -7  -4  10     1155.03     1060.49     84.00 o 
  -6  -4  10      378.71      348.00     22.02 o 
  -5  -4  10      477.22      427.60     33.68 o 
  -4  -4  10      383.88      352.48     19.01 o 
  -3  -4  10       54.89       59.67      7.15 o 
  -2  -4  10      100.78       95.61      8.19 o 
  -1  -4  10        4.93       15.41      4.02 o 
   0  -4  10      138.42      141.68      8.10 o 
   1  -4  10       42.79       54.67      5.41 o 
   2  -4  10      147.95      138.33      9.15 o 
   3  -4  10       40.70       40.99      6.11 o 
   4  -4  10      130.49      135.17     10.41 o 
   5  -4  10       33.11       37.12      6.83 o 
   6  -4  10       48.82       57.79      8.33 o 
   7  -4  10        8.48       14.56      5.73 o 
   8  -4  10       51.69       53.06      8.92 o 
 -10  -3  10        0.59       -5.66      9.65 o 
  -9  -3  10        4.08       15.85      6.96 o 
  -8  -3  10       95.71      123.75     15.27 o 
  -7  -3  10      103.62      117.79     14.79 o 
  -6  -3  10       23.61       35.46      8.68 o 
  -5  -3  10       10.02        8.78      5.47 o 
  -4  -3  10        6.36        3.45      4.93 o 
  -3  -3  10     1044.17     1059.90     39.54 o 
  -2  -3  10      260.42      276.31     11.63 o 
  -1  -3  10        1.97       -0.18      2.49 o 
   0  -3  10       24.03       14.60      5.16 o 
   1  -3  10      102.81      104.73      6.77 o 
   2  -3  10      294.67      307.18     16.88 o 
   3  -3  10      237.51      237.75     10.02 o 
   4  -3  10      826.74      791.13     20.97 o 
   5  -3  10      332.70      346.42     14.93 o 
   6  -3  10      103.51       99.37     10.26 o 
   7  -3  10      219.24      249.76     15.05 o 
   8  -3  10       14.71       20.50      6.23 o 
   9  -3  10        8.72       10.36      8.54 o 
 -10  -2  10        4.90       -4.60     11.62 o 
  -9  -2  10       44.16       48.40     11.34 o 
  -8  -2  10       88.03       87.38     12.69 o 
  -7  -2  10       17.57       27.32      9.90 o 
  -6  -2  10       41.84       52.75      9.58 o 
  -5  -2  10      162.30      155.09     14.88 o 
  -4  -2  10        1.77        1.12      3.79 o 
  -3  -2  10       36.73       36.70      5.48 o 
  -2  -2  10      406.00      414.16     14.11 o 
  -1  -2  10       54.72       57.87      5.18 o 
   0  -2  10       22.03       20.53      3.29 o 
   1  -2  10       51.49       57.72      5.09 o 
   2  -2  10       20.99       26.14      3.55 o 
   3  -2  10      415.46      428.34     11.71 o 
   4  -2  10      323.84      293.07     11.80 o 
   5  -2  10       43.81       46.54      8.55 o 
   6  -2  10      818.12      816.86     27.30 o 
   7  -2  10        0.86       -3.62      3.62 o 
   8  -2  10       43.64       55.22      8.27 o 
   9  -2  10      157.96      145.88     18.42 o 
 -10  -1  10        0.69       15.26     14.75 o 
  -9  -1  10       17.82        2.73     11.67 o 
  -8  -1  10        0.93        6.03     11.12 o 
  -7  -1  10      932.13      919.27     32.83 o 
  -6  -1  10      104.17      105.23     12.96 o 
  -5  -1  10      940.08      827.85     28.42 o 
  -4  -1  10      818.32      782.01     26.95 o 
  -3  -1  10      669.63      682.69     18.94 o 
  -2  -1  10     3918.16     3718.97     58.07 o 
  -1  -1  10      148.50      164.17      7.33 o 
   0  -1  10      109.30      107.62      6.53 o 
   1  -1  10     1416.86     1307.94     20.72 o 
   2  -1  10       27.42       33.86      3.87 o 
   3  -1  10      204.17      166.60      9.20 o 
   4  -1  10       52.27       55.24      4.98 o 
   5  -1  10      182.71      186.18     10.27 o 
   6  -1  10      189.34      206.68     11.71 o 
   7  -1  10       57.58       48.75      7.45 o 
   8  -1  10       42.20       57.64     11.95 o 
   9  -1  10       35.70       55.65     11.57 o 
  10  -1  10        4.28        4.30     16.14 o 
 -10   0  10       28.92       21.27     16.88 o 
  -9   0  10        0.20       -7.33      9.15 o 
  -8   0  10      209.48      219.92     27.28 o 
  -7   0  10        9.15        2.25     11.39 o 
  -6   0  10        7.55        3.64      7.12 o 
  -5   0  10       16.35       13.82      5.34 o 
  -4   0  10       37.88       32.75      6.48 o 
  -3   0  10     1388.49     1377.99     27.98 o 
  -2   0  10        1.07        1.96      2.82 o 
  -1   0  10       61.79       69.57      4.98 o 
   0   0  10       90.20       83.94      5.50 o 
   1   0  10       58.86       66.63      4.99 o 
   2   0  10       37.35       60.72      6.36 o 
   3   0  10       61.27       62.79      5.29 o 
   4   0  10     1087.32     1012.75     18.12 o 
   5   0  10      364.33      333.06     12.22 o 
   6   0  10        5.68        5.11      3.29 o 
   7   0  10       27.15       27.97      8.34 o 
   8   0  10       88.05       98.65     14.19 o 
   9   0  10       19.57       17.33      8.13 o 
  10   0  10      283.13      281.43     25.32 o 
  -9   1  10       47.86       33.25     14.70 o 
  -8   1  10       64.71       72.86     19.35 o 
  -7   1  10      339.56      349.69     21.59 o 
  -6   1  10      107.09       98.59     12.30 o 
  -5   1  10        3.05        6.17      5.01 o 
  -4   1  10       55.95       64.09     10.05 o 
  -3   1  10      195.72      189.96     10.60 o 
  -2   1  10       10.45       12.89      3.11 o 
  -1   1  10       71.14       58.47      4.55 o 
   0   1  10      126.62      121.88      8.80 o 
   1   1  10      239.52      257.80      8.00 o 
   2   1  10       55.41       40.38      3.95 o 
   3   1  10       33.98       38.88      3.70 o 
   4   1  10       36.23       36.04      5.08 o 
   5   1  10      271.01      269.44     11.68 o 
   6   1  10      173.10      132.94     14.08 o 
   7   1  10       14.61       12.05      6.07 o 
   8   1  10       65.20       78.14     17.03 o 
   9   1  10        1.02       -6.04      6.29 o 
  10   1  10       64.58       55.56     11.64 o 
  11   1  10        0.58       -2.67      9.28 o 
  -9   2  10       13.55        8.13     12.48 o 
  -8   2  10       54.48       35.06     14.10 o 
  -7   2  10       69.97       83.88     17.25 o 
  -6   2  10      369.31      364.48     29.30 o 
  -5   2  10       11.15       10.04      9.04 o 
  -4   2  10       22.27       23.82     11.07 o 
  -3   2  10      202.48      210.69     11.07 o 
  -2   2  10       58.11       60.50      4.84 o 
  -1   2  10       11.12        7.84      2.14 o 
   0   2  10        7.53        7.62      2.81 o 
   1   2  10     3006.26     3055.54     40.77 o 
   2   2  10      146.42      144.70      5.83 o 
   3   2  10      214.42      171.53      6.09 o 
   4   2  10      441.06      409.35     13.62 o 
   5   2  10       18.92       18.81      4.63 o 
   6   2  10       19.17        9.24      4.54 o 
   7   2  10       37.56       38.22      8.24 o 
   8   2  10       36.36       32.58      7.98 o 
   9   2  10        0.05        2.46      5.28 o 
  10   2  10       42.48       46.16     16.19 o 
  11   2  10        0.09        0.93      6.34 o 
  -9   3  10       50.98       31.33     16.12 o 
  -8   3  10        0.03       11.77     10.81 o 
  -7   3  10      108.37      121.87     23.29 o 
  -6   3  10      124.86      119.39     13.57 o 
  -5   3  10       45.59       57.16     17.53 o 
  -4   3  10     1130.23      994.52     30.59 o 
  -3   3  10        8.89        9.07      3.79 o 
  -2   3  10        0.05        3.59      2.14 o 
  -1   3  10       57.89       54.85      4.77 o 
   0   3  10      100.75       93.27      8.25 o 
   1   3  10        8.97       17.13      2.41 o 
   2   3  10      746.41      793.48     18.83 o 
   3   3  10      231.07      227.65      9.72 o 
   4   3  10       87.61       73.52     13.38 o 
   5   3  10      165.11      156.47     10.05 o 
   6   3  10      177.43      174.14     11.01 o 
   7   3  10       33.06       37.49     11.52 o 
   8   3  10      104.64      112.86     13.79 o 
   9   3  10        7.74        5.97      5.12 o 
  10   3  10       36.02       48.72     10.18 o 
  11   3  10        7.56       11.41      7.30 o 
  -8   4  10       10.04        7.33     11.12 o 
  -7   4  10        6.22        6.72      9.80 o 
  -6   4  10       14.34       17.96      7.03 o 
  -5   4  10      501.11      469.79     22.36 o 
  -4   4  10      277.71      240.22     18.11 o 
  -3   4  10      460.57      408.04     17.50 o 
  -2   4  10        4.58        3.94      2.20 o 
  -1   4  10      145.25      123.66      6.63 o 
   0   4  10      233.94      265.32      9.57 o 
   1   4  10       72.16       68.43      4.19 o 
   2   4  10       46.69       41.81      5.22 o 
   3   4  10      559.30      547.42     23.25 o 
   4   4  10      215.52      239.67     10.64 o 
   5   4  10     1302.28     1234.09     26.77 o 
   6   4  10      301.21      268.20     12.39 o 
   7   4  10      115.47      122.45     10.31 o 
   8   4  10        8.09       21.57      6.49 o 
   9   4  10       81.81      140.86     24.00 o 
  10   4  10       51.46       66.38     12.10 o 
  11   4  10        4.80       11.21      7.93 o 
  -8   5  10       37.93       46.28     16.57 o 
  -7   5  10       22.41       40.07     15.36 o 
  -6   5  10      268.62      276.12     30.97 o 
  -5   5  10      527.54      552.04     32.99 o 
  -4   5  10        0.80        1.19      4.93 o 
  -3   5  10      430.33      439.46     18.88 o 
  -2   5  10      159.90      157.10     13.59 o 
  -1   5  10        0.73        2.44      2.08 o 
   0   5  10        2.93        0.11      2.76 o 
   1   5  10      523.90      524.33     15.78 o 
   2   5  10       71.65       52.26      6.14 o 
   3   5  10       13.87        7.49      3.05 o 
   4   5  10       86.39       70.99      7.75 o 
   5   5  10      323.30      315.98     12.99 o 
   6   5  10      170.06      173.25     11.34 o 
   7   5  10       52.81       66.42      8.05 o 
   8   5  10        2.62       -0.18     14.30 o 
   9   5  10       37.90       40.71      8.54 o 
  10   5  10        5.57       16.24      6.94 o 
  11   5  10        2.43       23.03      7.99 o 
  -7   6  10        9.17       14.96     11.27 o 
  -6   6  10       77.36      105.60     20.01 o 
  -5   6  10       18.05       16.20      6.35 o 
  -4   6  10       16.63       17.34      6.43 o 
  -3   6  10        2.23        1.93      4.32 o 
  -2   6  10      374.69      342.06     23.95 o 
  -1   6  10      194.07      169.87      8.95 o 
   0   6  10      178.60      174.90      7.46 o 
   1   6  10     1109.95     1121.87     24.88 o 
   2   6  10       79.03       88.59     11.93 o 
   3   6  10      570.72      516.08     16.99 o 
   4   6  10      432.18      384.97     13.91 o 
   5   6  10     1051.78      995.15     23.82 o 
   6   6  10       14.16       17.36      4.62 o 
   7   6  10        8.75        3.77      4.19 o 
   8   6  10      134.34      136.94     14.00 o 
   9   6  10       21.83       33.75      7.71 o 
  10   6  10       26.97       28.09      7.54 o 
  11   6  10       12.54        9.45      8.03 o 
  -7   7  10       53.07       38.35     15.21 o 
  -6   7  10       37.57       39.66     13.79 o 
  -5   7  10       10.75        1.92      9.20 o 
  -4   7  10       97.84      108.30     18.90 o 
  -3   7  10        0.84        3.84      4.99 o 
  -2   7  10       78.98       71.01     11.25 o 
  -1   7  10       14.81       18.26      3.66 o 
   0   7  10       22.22       31.06      5.30 o 
   1   7  10      167.47      154.04      9.96 o 
   2   7  10        5.73        6.92      3.63 o 
   3   7  10       15.52       11.01      4.39 o 
   4   7  10       11.79       10.09      3.99 o 
   5   7  10       18.00       20.94      4.62 o 
   6   7  10       71.25       68.33     15.53 o 
   7   7  10      206.78      218.12     13.80 o 
   8   7  10        1.64       -1.31      3.71 o 
   9   7  10       71.40       67.70     11.82 o 
  10   7  10      194.63      204.26     18.95 o 
  11   7  10       16.66       19.71      7.26 o 
  -6   8  10      113.88      103.63     19.81 o 
  -5   8  10       12.03       16.67      9.90 o 
  -4   8  10       43.56       43.47      8.92 o 
  -3   8  10        0.03        1.42      4.09 o 
  -2   8  10      170.88      194.22     11.70 o 
  -1   8  10      624.17      600.57     23.45 o 
   0   8  10        0.15        0.65      3.45 o 
   1   8  10      174.76      157.97     10.61 o 
   2   8  10       31.53       31.53      5.49 o 
   3   8  10       13.09       12.19      4.32 o 
   4   8  10        0.06        1.93      4.90 o 
   5   8  10      153.54      154.33     12.53 o 
   6   8  10       31.52       29.81      7.59 o 
   7   8  10       65.42       54.17      7.71 o 
   8   8  10        0.49        6.65      4.53 o 
   9   8  10       25.24       24.11      6.37 o 
  10   8  10        1.83       -0.55      5.13 o 
  11   8  10       65.54       57.19     10.73 o 
  -5   9  10        0.08       -5.25      7.33 o 
  -4   9  10       90.20      101.20     17.73 o 
  -3   9  10        8.08        8.12      5.18 o 
  -2   9  10      207.40      199.95     12.47 o 
  -1   9  10        9.03        9.86      6.75 o 
   0   9  10       50.12       34.82      6.40 o 
   1   9  10     1500.95     1499.95     32.60 o 
   2   9  10      114.60      130.49     10.64 o 
   3   9  10      684.69      694.72     20.54 o 
   4   9  10      433.39      385.99     21.28 o 
   5   9  10       29.00       33.39      7.94 o 
   6   9  10       34.09       40.30      6.78 o 
   7   9  10       20.42       13.34      5.23 o 
   8   9  10      125.51      150.54     12.25 o 
   9   9  10      165.14      155.70     12.94 o 
  10   9  10       42.59       47.15     10.66 o 
  11   9  10       20.03       26.03      8.89 o 
  -5  10  10       11.46       25.26     11.77 o 
  -4  10  10       49.16       76.14     15.76 o 
  -3  10  10       36.29       23.19     10.96 o 
  -2  10  10      152.20      201.31     17.66 o 
  -1  10  10       71.85       64.85     13.16 o 
   0  10  10       88.02       80.59     11.37 o 
   1  10  10       73.63       75.56     11.90 o 
   2  10  10        0.84        4.85     11.87 o 
   3  10  10      217.97      208.34     18.24 o 
   4  10  10      154.42      160.01     16.98 o 
   5  10  10       75.30       73.73     15.99 o 
   6  10  10       25.16       35.10      9.06 o 
   7  10  10       72.04       58.13     12.10 o 
   8  10  10      152.88      142.93     27.13 o 
   9  10  10        0.12       -0.51      6.61 o 
  10  10  10       55.30       70.70     13.39 o 
  11  10  10        0.02        9.40     12.03 o 
  -3  11  10      127.74      151.07     24.81 o 
  -2  11  10        3.48        7.40      6.68 o 
  -1  11  10       58.43       73.79     12.25 o 
   0  11  10        0.02       -0.81      6.62 o 
   1  11  10        0.79       -4.55      5.57 o 
   2  11  10       22.67       12.27      6.67 o 
   3  11  10       27.32       20.01      8.97 o 
   4  11  10       14.41       19.87      7.65 o 
   5  11  10       80.14       85.70     13.42 o 
   6  11  10       32.59       27.48      8.29 o 
   7  11  10       36.55       56.05     11.50 o 
   8  11  10        5.56        9.10      7.67 o 
   9  11  10       23.92       32.44     10.30 o 
  10  11  10        0.93        5.61      8.59 o 
  -2  12  10        3.07       -4.50      9.45 o 
  -1  12  10        1.14       -6.07      6.43 o 
   0  12  10        3.26       -0.47      5.58 o 
   1  12  10       20.84       24.09     15.31 o 
   2  12  10        1.31       -4.89      4.89 o 
   3  12  10       18.16       24.60      7.88 o 
   4  12  10        4.54        6.61      6.44 o 
   5  12  10       35.18       37.66      9.97 o 
   6  12  10        9.94       12.86      7.16 o 
   7  12  10       31.32       13.56      9.57 o 
   8  12  10       11.26       -1.04      7.81 o 
   9  12  10       28.63       30.65     12.50 o 
  -1  13  10        0.65       -2.18     19.76 o 
   0  13  10        0.92       -4.89      6.86 o 
   1  13  10       88.13       91.47     13.82 o 
   2  13  10       71.04       76.32     23.24 o 
   3  13  10       52.07       73.36     14.42 o 
   4  13  10        0.03        1.13      6.25 o 
   5  13  10        5.43        0.46      6.83 o 
   6  13  10       69.69       81.84     21.42 o 
   7  13  10       13.84        6.24      8.39 o 
   8  13  10       16.94        5.39      8.74 o 
   9  13  10       38.77       58.52     13.05 o 
   1  14  10       10.05       22.58      9.37 o 
   2  14  10        4.09       13.11     14.15 o 
   3  14  10        7.43       18.61      8.72 o 
   4  14  10        1.36       -7.05      7.05 o 
   5  14  10        9.19       14.27      8.56 o 
   6  14  10       19.27       17.24      8.40 o 
   7  14  10        5.24        5.51      7.30 o 
  -6 -10  11      112.99      116.21     17.56 o 
  -5 -10  11       54.28       58.85     17.73 o 
  -4 -10  11       74.45       67.30     19.30 o 
  -3 -10  11       13.00       17.20      7.83 o 
  -2 -10  11       11.68       15.24      7.66 o 
  -1 -10  11        8.85       19.82     12.25 o 
   0 -10  11        1.67       -0.68      5.96 o 
   1 -10  11        0.76        4.55     13.84 o 
  -7  -9  11        7.95       -2.80      7.07 o 
  -6  -9  11        0.02       10.29      8.19 o 
  -5  -9  11       61.13       99.19     15.03 o 
  -4  -9  11        1.74        5.46      6.28 o 
  -3  -9  11        1.43        4.15      5.64 o 
  -2  -9  11      144.45      170.74     18.66 o 
  -1  -9  11       34.94       44.51      9.53 o 
   0  -9  11      166.62      212.61     19.82 o 
   1  -9  11      170.06      188.50     18.69 o 
   2  -9  11      123.79      138.49     16.01 o 
   3  -9  11      111.90      136.71     16.99 o 
  -8  -8  11       33.63       34.72     10.44 o 
  -7  -8  11       46.81       40.94      9.93 o 
  -6  -8  11        0.60       -7.02      7.02 o 
  -5  -8  11        3.86        1.84      6.29 o 
  -4  -8  11      177.29      194.33     19.48 o 
  -3  -8  11        1.14       -0.38      6.02 o 
  -2  -8  11       45.44       58.92     10.59 o 
  -1  -8  11      104.06      102.86     13.14 o 
   0  -8  11       36.82       30.62      7.13 o 
   1  -8  11        2.45        1.24     10.38 o 
   2  -8  11      201.94      178.78     18.19 o 
   3  -8  11       21.33       37.53     17.81 o 
   4  -8  11        6.96        5.36     13.39 o 
  -8  -7  11       31.23       41.97     10.38 o 
  -7  -7  11        8.51        8.20      9.37 o 
  -6  -7  11      271.49      298.58     24.15 o 
  -5  -7  11        0.92        0.27      5.78 o 
  -4  -7  11      117.79      140.54     20.84 o 
  -3  -7  11      276.40      308.79     22.33 o 
  -2  -7  11      575.37      505.97     24.26 o 
  -1  -7  11       12.09       11.43      4.96 o 
   0  -7  11        0.92        1.08      4.38 o 
   1  -7  11      104.25      129.83     14.00 o 
   2  -7  11        0.71        6.16      5.49 o 
   3  -7  11       19.51       25.38      7.39 o 
   4  -7  11        2.80       10.32      6.73 o 
   5  -7  11        0.67        0.77     10.28 o 
  -9  -6  11        2.22        2.39      7.15 o 
  -8  -6  11       12.51       13.76     15.94 o 
  -7  -6  11       13.76       10.33      6.81 o 
  -6  -6  11       23.54       31.66     16.47 o 
  -5  -6  11        2.23       -3.52      5.73 o 
  -4  -6  11       95.46       74.46     11.82 o 
  -3  -6  11        8.24       11.50      6.25 o 
  -2  -6  11      569.22      556.13     24.81 o 
  -1  -6  11       17.94       20.67      6.46 o 
   0  -6  11       34.56       30.13      6.10 o 
   1  -6  11       30.33       45.30      7.25 o 
   2  -6  11      208.11      209.03     17.28 o 
   3  -6  11      109.08      106.14     14.22 o 
   4  -6  11        0.01       13.43      5.97 o 
   5  -6  11        2.32       -1.48      5.29 o 
   6  -6  11       17.24       24.98      8.38 o 
  -9  -5  11       53.39       62.74     11.52 o 
  -8  -5  11       26.62       22.43      8.75 o 
  -7  -5  11        9.17        3.31      5.83 o 
  -6  -5  11       18.47       37.09      8.89 o 
  -5  -5  11       12.16       14.16      7.71 o 
  -4  -5  11       15.80       20.95      9.57 o 
  -3  -5  11        1.76       -3.32      3.32 o 
  -2  -5  11      880.96      758.91     28.23 o 
  -1  -5  11       35.65       31.09      6.42 o 
   0  -5  11       94.70       95.68     13.07 o 
   1  -5  11        4.54        1.64      2.82 o 
   2  -5  11        9.84        0.69      4.04 o 
   3  -5  11       12.66       12.92      4.52 o 
   4  -5  11      154.75      165.83     13.52 o 
   5  -5  11      232.18      241.02     14.87 o 
   6  -5  11       37.55       34.35      7.23 o 
   7  -5  11       39.97       40.29      8.00 o 
  -9  -4  11        0.18        5.06      8.74 o 
  -8  -4  11        3.19       -5.23      5.45 o 
  -7  -4  11       62.09       63.43     11.50 o 
  -6  -4  11        2.71       -0.29      5.17 o 
  -5  -4  11        8.42        3.94      8.08 o 
  -4  -4  11      203.57      190.18     17.31 o 
  -3  -4  11      316.46      334.75     14.32 o 
  -2  -4  11       21.56       21.99      5.99 o 
  -1  -4  11      178.48      179.36      9.31 o 
   0  -4  11       79.35       76.22      7.48 o 
   1  -4  11       12.59       16.80      3.64 o 
   2  -4  11       18.32       15.60      3.82 o 
   3  -4  11      263.93      264.61     12.60 o 
   4  -4  11      169.98      181.04     12.11 o 
   5  -4  11      311.10      296.62     14.77 o 
   6  -4  11      235.21      248.26     15.29 o 
   7  -4  11        8.62        8.00      5.35 o 
   8  -4  11        1.45        2.97     11.22 o 
  -9  -3  11       31.51       69.33     16.02 o 
  -8  -3  11       23.33       31.80      9.16 o 
  -7  -3  11      374.16      389.99     47.47 o 
  -6  -3  11      219.05      203.23     18.55 o 
  -5  -3  11       44.94       25.97     20.39 o 
  -4  -3  11     1062.81     1007.24     47.80 o 
  -3  -3  11       98.29      100.19      9.02 o 
  -2  -3  11      656.95      616.01     18.34 o 
  -1  -3  11     1231.44     1230.65     22.43 o 
   0  -3  11       73.90       73.95      6.23 o 
   1  -3  11      111.60      140.94      8.05 o 
   2  -3  11        7.83        8.96      2.96 o 
   3  -3  11       11.07       11.04      3.14 o 
   4  -3  11        6.69        1.81      3.91 o 
   5  -3  11       20.68       13.43      5.12 o 
   6  -3  11        5.74        2.30      4.35 o 
   7  -3  11       15.11       22.24      7.12 o 
   8  -3  11       12.88        1.09      6.69 o 
  -9  -2  11        2.48       20.85      8.94 o 
  -8  -2  11        1.06       10.19      9.55 o 
  -7  -2  11       17.29       16.79     12.25 o 
  -6  -2  11      103.37       92.06     12.13 o 
  -5  -2  11      135.87      111.67     13.22 o 
  -4  -2  11      119.57      129.42     13.48 o 
  -3  -2  11      555.93      505.65     16.93 o 
  -2  -2  11        0.15       -1.70      2.48 o 
  -1  -2  11        0.88       -1.79      2.27 o 
   0  -2  11      483.53      412.46     11.69 o 
   1  -2  11      430.09      391.19     11.42 o 
   2  -2  11       29.01       29.12      3.88 o 
   3  -2  11        0.48        2.06      2.25 o 
   4  -2  11        0.03        2.09      5.12 o 
   5  -2  11      585.52      561.02     18.14 o 
   6  -2  11       76.02       86.26      9.09 o 
   7  -2  11        3.02        7.76      6.56 o 
   8  -2  11      125.74      143.22     18.43 o 
   9  -2  11       22.04       15.08      9.64 o 
  -9  -1  11        1.94        9.84      7.33 o 
  -8  -1  11        0.15        2.41      5.79 o 
  -7  -1  11       27.18       28.06      8.13 o 
  -6  -1  11        1.19        7.46      5.39 o 
  -5  -1  11        3.84       -3.42      4.55 o 
  -4  -1  11        4.70       17.55     11.49 o 
  -3  -1  11      150.44      168.72     26.72 o 
  -2  -1  11       42.48       52.14      6.16 o 
  -1  -1  11       41.01       39.96      4.36 o 
   0  -1  11      287.69      294.70      9.72 o 
   1  -1  11      113.30      136.98      7.32 o 
   2  -1  11      319.57      294.15      9.48 o 
   3  -1  11      139.75      135.11      7.06 o 
   4  -1  11        1.22        1.70      2.29 o 
   5  -1  11       86.69       84.19      8.12 o 
   6  -1  11       33.09       28.94     16.98 o 
   7  -1  11       15.23        9.03      6.86 o 
   8  -1  11       39.61       49.14     14.35 o 
   9  -1  11       94.30      103.38     16.05 o 
  10  -1  11       98.26      116.58     18.23 o 
  -9   0  11      132.44      124.95     24.10 o 
  -8   0  11       55.05       43.11     11.90 o 
  -7   0  11        0.60        4.97     12.86 o 
  -6   0  11       24.59       38.21     10.99 o 
  -5   0  11       32.49       28.24      7.34 o 
  -4   0  11      838.76      841.72     33.02 o 
  -3   0  11     2834.88     2803.12     44.78 o 
  -2   0  11      167.04      147.81      9.36 o 
  -1   0  11      305.27      286.04      9.00 o 
   0   0  11      211.65      206.93      7.80 o 
   1   0  11     2256.66     2314.43     30.45 o 
   2   0  11      654.74      689.45     26.96 o 
   3   0  11        0.61        1.78      1.96 o 
   4   0  11      510.88      500.51     17.48 o 
   5   0  11      374.03      350.78     18.75 o 
   6   0  11      431.19      415.33     23.62 o 
   7   0  11      180.11      172.16     35.47 o 
   8   0  11       12.01        0.08      6.03 o 
   9   0  11       30.45       20.35      9.27 o 
  10   0  11        0.84        3.73      9.73 o 
  -9   1  11       54.19       52.50     18.80 o 
  -8   1  11       30.77       13.54      8.16 o 
  -7   1  11      190.54      198.59     18.60 o 
  -6   1  11      434.64      408.45     22.37 o 
  -5   1  11       11.36       16.14      6.18 o 
  -4   1  11      178.27      203.39     14.78 o 
  -3   1  11       31.64       34.94      5.68 o 
  -2   1  11      168.76      165.67      9.78 o 
  -1   1  11      293.81      282.66      8.77 o 
   0   1  11       62.83       67.79      5.11 o 
   1   1  11     1270.02     1302.71     20.71 o 
   2   1  11       34.28       50.52      6.72 o 
   3   1  11      238.45      202.15      9.64 o 
   4   1  11       68.85       74.45      7.27 o 
   5   1  11     1257.27     1175.70     29.48 o 
   6   1  11      901.04      867.62     31.20 o 
   7   1  11       72.27       63.34     10.94 o 
   8   1  11      223.79      250.34     21.68 o 
   9   1  11       24.63        1.93     14.90 o 
  10   1  11       75.83       93.58     18.04 o 
  -9   2  11        0.72       -3.99     10.96 o 
  -8   2  11       38.65       25.41     14.96 o 
  -7   2  11      250.97      257.55     21.68 o 
  -6   2  11      272.56      278.18     19.65 o 
  -5   2  11       92.08       91.59     11.71 o 
  -4   2  11      144.37      148.64     13.73 o 
  -3   2  11      224.41      208.78     12.33 o 
  -2   2  11      169.46      168.56     10.18 o 
  -1   2  11       17.39       20.09      2.98 o 
   0   2  11      145.53      168.12      7.00 o 
   1   2  11      627.92      583.32     12.46 o 
   2   2  11     1630.13     1492.89     36.75 o 
   3   2  11      113.38      110.18      8.45 o 
   4   2  11      190.64      205.56     10.75 o 
   5   2  11        4.44        1.28      2.61 o 
   6   2  11       11.87        6.02      5.33 o 
   7   2  11      132.54      137.85     15.03 o 
   8   2  11        7.53        4.98      5.83 o 
   9   2  11       11.66        9.93     10.61 o 
  10   2  11      126.80      116.88     16.77 o 
  11   2  11        3.13        0.32      8.12 o 
  -8   3  11        1.53        4.75     12.53 o 
  -7   3  11       10.78       13.54     10.71 o 
  -6   3  11       24.27        7.80      8.36 o 
  -5   3  11      167.32      171.61     16.55 o 
  -4   3  11       70.83       60.46      9.83 o 
  -3   3  11      161.12      159.59     10.79 o 
  -2   3  11        2.69        4.02      2.96 o 
  -1   3  11      246.14      245.23      8.80 o 
   0   3  11      175.01      182.43      7.49 o 
   1   3  11      234.01      257.31     10.57 o 
   2   3  11      367.38      312.27     14.37 o 
   3   3  11       64.14       56.68      6.34 o 
   4   3  11      874.83      892.01     24.60 o 
   5   3  11       74.16       79.55      7.78 o 
   6   3  11      177.23      170.08     15.04 o 
   7   3  11       24.18       35.38     10.11 o 
   8   3  11      121.17      124.60     18.54 o 
   9   3  11       95.75       80.14     12.14 o 
  10   3  11        0.35        7.12      6.40 o 
  11   3  11       14.56        7.04     10.79 o 
  -8   4  11        7.72        1.16      8.39 o 
  -7   4  11        1.37        5.71     10.16 o 
  -6   4  11       47.42       62.96     10.60 o 
  -5   4  11        4.17       -3.35      5.14 o 
  -4   4  11        4.80        4.01      5.09 o 
  -3   4  11      331.99      299.57     15.80 o 
  -2   4  11     1577.36     1451.41     37.88 o 
  -1   4  11      545.14      553.02     13.53 o 
   0   4  11        0.05        2.63      1.85 o 
   1   4  11       35.16       30.25      6.32 o 
   2   4  11       72.51       85.97      7.68 o 
   3   4  11      128.67      133.35      9.23 o 
   4   4  11       17.96       16.84      4.15 o 
   5   4  11        1.64       -0.16      2.75 o 
   6   4  11      260.14      230.68     12.30 o 
   7   4  11       21.32       21.05      4.75 o 
   8   4  11       25.59       23.19      9.80 o 
   9   4  11       42.28       38.72      8.47 o 
  10   4  11       24.59       21.99      7.64 o 
  11   4  11        1.46       -0.19      6.24 o 
  -8   5  11       64.01      102.77     22.58 o 
  -7   5  11        7.75        5.15     10.71 o 
  -6   5  11        0.46       -1.36      9.85 o 
  -5   5  11       22.29       31.40     10.59 o 
  -4   5  11       55.70       53.31      8.93 o 
  -3   5  11        8.24        6.83      3.93 o 
  -2   5  11      765.57      761.74     17.02 o 
  -1   5  11      183.50      188.27      8.57 o 
   0   5  11      884.36      884.62     21.64 o 
   1   5  11       31.75       27.80      5.32 o 
   2   5  11      210.95      222.50     10.97 o 
   3   5  11      136.00      121.36      8.95 o 
   4   5  11      367.33      356.45     14.72 o 
   5   5  11      277.27      255.40     12.56 o 
   6   5  11      198.88      201.97     12.16 o 
   7   5  11      191.69      199.76     12.83 o 
   8   5  11        1.75       11.31      5.75 o 
   9   5  11       88.16       69.04     11.38 o 
  10   5  11       20.12       14.78      7.01 o 
  11   5  11      125.21      127.69     16.99 o 
  -7   6  11       27.99       42.95     15.41 o 
  -6   6  11       33.19       39.97     13.54 o 
  -5   6  11       25.82       35.86     17.61 o 
  -4   6  11       45.61       39.35      8.59 o 
  -3   6  11      314.35      313.36     16.95 o 
  -2   6  11      155.80      154.64      8.64 o 
  -1   6  11       89.76       85.43     19.69 o 
   0   6  11        0.97       -0.00      2.56 o 
   1   6  11      139.29      140.74      9.95 o 
   2   6  11       77.81       73.18      8.32 o 
   3   6  11       18.19       21.89      4.58 o 
   4   6  11       25.79       28.07      5.55 o 
   5   6  11      119.33      109.64      9.45 o 
   6   6  11      109.00      106.69      9.70 o 
   7   6  11      160.50      167.17     12.30 o 
   8   6  11      101.51       97.94      9.98 o 
   9   6  11        0.02       -3.36      4.89 o 
  10   6  11        7.66       -5.01     10.84 o 
  11   6  11       11.10        5.62      6.24 o 
  -7   7  11        5.46        8.29     11.62 o 
  -6   7  11       26.43       47.34     14.80 o 
  -5   7  11       24.85       23.60     11.77 o 
  -4   7  11        0.03       -2.43      5.37 o 
  -3   7  11      177.48      183.07     15.32 o 
  -2   7  11       42.89       18.01      8.80 o 
  -1   7  11      174.67      174.91     11.53 o 
   0   7  11      232.70      207.23     11.94 o 
   1   7  11      686.59      623.70     18.85 o 
   2   7  11      994.57      952.04     24.01 o 
   3   7  11        1.03        2.11      5.38 o 
   4   7  11      296.91      280.88     12.53 o 
   5   7  11        8.18       14.69      4.57 o 
   6   7  11      285.40      284.76     13.83 o 
   7   7  11       96.12       76.00      8.83 o 
   8   7  11        6.36        2.82      5.07 o 
   9   7  11      269.80      236.03     19.12 o 
  10   7  11       38.00       35.43      9.03 o 
  11   7  11       45.86       36.37     10.05 o 
  -6   8  11        0.29       -5.91      9.50 o 
  -5   8  11        0.01        9.85      9.04 o 
  -4   8  11      133.65      137.58     14.57 o 
  -3   8  11       34.55       37.67      7.92 o 
  -2   8  11      381.38      377.45     19.43 o 
  -1   8  11      117.20      125.82     10.68 o 
   0   8  11      122.10      120.78     10.28 o 
   1   8  11       21.17       19.89      8.42 o 
   2   8  11       51.13       42.34      6.32 o 
   3   8  11       96.40      106.64      9.51 o 
   4   8  11       59.05       53.42      8.29 o 
   5   8  11        1.03        4.97      4.11 o 
   6   8  11      111.95      125.28     10.44 o 
   7   8  11       21.07       20.30      5.61 o 
   8   8  11       31.64       51.28      9.52 o 
   9   8  11        0.17        0.18      3.75 o 
  10   8  11       90.41       87.81     12.70 o 
  11   8  11        8.77        7.99      7.62 o 
  -5   9  11       35.77       44.21     13.64 o 
  -3   9  11      112.69      132.38     22.28 o 
  -2   9  11        6.52        7.13      6.31 o 
  -1   9  11      118.79      137.89     14.37 o 
   0   9  11        1.87       -2.25      6.34 o 
   1   9  11        9.48        7.54      4.64 o 
   2   9  11      476.62      480.43     17.54 o 
   3   9  11       18.38       20.15      5.24 o 
   4   9  11        2.49       -0.23      4.08 o 
   5   9  11        2.98       -1.23      6.52 o 
   6   9  11       99.18      106.93     14.65 o 
   7   9  11       10.98        9.06      4.65 o 
   8   9  11        1.82        4.65      4.57 o 
   9   9  11        0.59       -3.89      3.89 o 
  10   9  11       28.49       37.75      8.91 o 
  11   9  11       10.85       11.90      6.92 o 
  -3  10  11       79.73      112.42     21.17 o 
  -2  10  11        1.94       -5.38      8.21 o 
  -1  10  11       75.91       70.73     16.72 o 
   0  10  11        0.20        5.09      5.50 o 
   1  10  11      192.04      195.39     17.29 o 
   2  10  11      636.39      621.15     27.83 o 
   3  10  11       56.79       43.92      9.78 o 
   4  10  11       20.44       35.78     10.81 o 
   5  10  11       12.32       12.18      9.40 o 
   6  10  11      249.36      249.14     21.04 o 
   7  10  11       89.37       85.70     13.95 o 
   8  10  11       48.34       44.64     10.82 o 
   9  10  11       43.72       41.86     22.66 o 
  10  10  11       36.65       40.80     17.58 o 
  -2  11  11       19.92       28.71      9.05 o 
  -1  11  11      145.88      158.85     17.12 o 
   0  11  11       14.09       14.67      7.17 o 
   1  11  11       90.11       96.01     13.88 o 
   2  11  11      365.55      387.25     23.17 o 
   3  11  11        8.37        6.35      6.73 o 
   4  11  11       30.62       26.00      9.09 o 
   5  11  11        8.72        7.07      6.32 o 
   6  11  11        0.01       -3.04      6.16 o 
   7  11  11        0.06        4.17      6.53 o 
   8  11  11        5.60       10.10      7.79 o 
   9  11  11       54.72       72.32     14.16 o 
  10  11  11        3.88       12.37     10.45 o 
  -2  12  11       59.20      114.59     23.60 o 
  -1  12  11       25.24       40.15      9.13 o 
   0  12  11       10.79       16.67      8.19 o 
   1  12  11       92.43       94.41     13.55 o 
   2  12  11      233.59      228.98     20.56 o 
   3  12  11        3.95        0.80      5.95 o 
   4  12  11       20.56       18.28      7.87 o 
   5  12  11      131.05      125.76     17.47 o 
   6  12  11        2.85        7.36      7.85 o 
   7  12  11       75.62      110.38     16.33 o 
   8  12  11       51.16       44.70     11.94 o 
   9  12  11        0.01       -0.09      7.91 o 
   0  13  11       35.18       46.02     10.67 o 
   1  13  11       59.60       63.24     21.78 o 
   2  13  11       10.23       14.81      7.43 o 
   3  13  11        8.54       12.70      8.77 o 
   4  13  11       16.99       22.99      8.66 o 
   5  13  11       49.73       52.00     11.82 o 
   6  13  11       37.59       29.59     10.45 o 
   7  13  11        1.55        5.38      7.46 o 
   8  13  11       10.10        7.75      8.50 o 
   2  14  11       10.79       10.71     10.84 o 
   3  14  11        1.64       -4.14      6.55 o 
   4  14  11       10.62        0.62      7.77 o 
   5  14  11        2.83       18.18      8.45 o 
   6  14  11        4.72        5.16      8.07 o 
  -4 -10  12        1.56       -4.33      7.15 o 
  -3 -10  12       27.80       27.90      9.92 o 
  -2 -10  12      114.44      139.45     17.52 o 
  -1 -10  12       16.86       33.90     12.73 o 
  -6  -9  12      176.32      188.88     20.86 o 
  -5  -9  12       54.49       71.21     13.52 o 
  -4  -9  12        9.61       21.35      8.44 o 
  -3  -9  12       96.12      116.29     16.60 o 
  -2  -9  12        8.47       25.96      8.16 o 
  -1  -9  12        2.21       -0.13      7.71 o 
   0  -9  12        0.49        1.55      9.73 o 
   1  -9  12        0.54        2.28     10.21 o 
   2  -9  12       25.81       31.68      9.34 o 
  -7  -8  12       20.19       33.55      9.59 o 
  -6  -8  12       87.52      110.64     16.40 o 
  -5  -8  12       35.50       32.07      9.69 o 
  -4  -8  12      122.59      121.98     24.83 o 
  -3  -8  12       41.55       43.03     10.51 o 
  -2  -8  12        0.14        4.71      6.45 o 
  -1  -8  12        0.62       -2.50      5.23 o 
   0  -8  12       32.28       47.03      7.92 o 
   1  -8  12      144.03      215.83     30.06 o 
   2  -8  12       49.35       59.58     15.56 o 
   3  -8  12      123.27      139.04     16.64 o 
  -8  -7  12       14.13        9.14      7.31 o 
  -7  -7  12       32.09       58.40     11.87 o 
  -6  -7  12       57.08       66.31     12.58 o 
  -5  -7  12       52.85       54.08     11.14 o 
  -4  -7  12       38.18       32.68      8.44 o 
  -3  -7  12       36.54       18.65      7.21 o 
  -2  -7  12       24.25       30.68      8.38 o 
  -1  -7  12        4.70        6.15     20.92 o 
   0  -7  12       40.86       48.80      7.99 o 
   1  -7  12       82.18       86.68     12.26 o 
   2  -7  12       74.75       63.56     10.91 o 
   3  -7  12      190.52      236.00     21.47 o 
   4  -7  12       21.15       15.87      7.33 o 
   5  -7  12       20.25       16.71      8.75 o 
  -8  -6  12       24.98       43.22     10.84 o 
  -7  -6  12      131.35      144.88     18.01 o 
  -6  -6  12       11.45       16.47      7.66 o 
  -5  -6  12       11.56       29.73      8.79 o 
  -4  -6  12       77.89       68.65     11.42 o 
  -3  -6  12      185.38      196.53     18.21 o 
  -2  -6  12       28.49       31.50      8.57 o 
  -1  -6  12       21.34       35.06      8.21 o 
   0  -6  12        7.69        3.34      4.40 o 
   1  -6  12        6.22        1.33      4.25 o 
   2  -6  12      275.81      267.49     19.31 o 
   3  -6  12      193.86      188.65     17.70 o 
   4  -6  12        6.31       12.27      9.25 o 
   5  -6  12        1.76        0.55      5.27 o 
   6  -6  12       70.69      107.41     20.03 o 
  -9  -5  12       43.86       67.80     12.55 o 
  -8  -5  12      131.29      171.36     18.93 o 
  -7  -5  12        3.47        4.09      5.43 o 
  -6  -5  12        0.18       -2.28      5.57 o 
  -5  -5  12        0.21        4.06      5.62 o 
  -4  -5  12       38.43       24.60      7.82 o 
  -3  -5  12      116.86      122.77     11.02 o 
  -2  -5  12        3.79        2.47      4.67 o 
  -1  -5  12       92.25       75.29      8.33 o 
   0  -5  12       59.52       57.87      6.48 o 
   1  -5  12      236.65      227.35     10.95 o 
   2  -5  12        0.03       -3.31      3.31 o 
   3  -5  12        0.22       -4.52      4.52 o 
   4  -5  12       53.52       63.92      8.54 o 
   5  -5  12        0.04       -4.07      4.07 o 
   6  -5  12        3.17        9.46      5.00 o 
   7  -5  12        3.34        9.53      9.57 o 
  -9  -4  12        9.45       13.64     14.37 o 
  -8  -4  12        1.18       -1.17      5.72 o 
  -7  -4  12      311.58      328.57     24.41 o 
  -6  -4  12      183.62      204.01     19.31 o 
  -5  -4  12      223.63      187.67     19.86 o 
  -4  -4  12       93.94       84.51     20.34 o 
  -3  -4  12        1.62       -1.14      3.26 o 
  -2  -4  12      795.28      744.54     21.62 o 
  -1  -4  12     1546.43     1409.56     29.58 o 
   0  -4  12       21.00       18.65      6.13 o 
   1  -4  12        4.20        8.57      3.47 o 
   2  -4  12      375.54      343.71     12.40 o 
   3  -4  12      132.83      116.37      9.82 o 
   4  -4  12      391.90      365.76     15.88 o 
   5  -4  12       20.11       12.86      5.18 o 
   6  -4  12        5.97        2.98      4.97 o 
   7  -4  12        1.92       -0.19      6.65 o 
  -9  -3  12        3.48        1.40      6.77 o 
  -8  -3  12        1.52       -2.77      5.78 o 
  -7  -3  12        0.00       -2.36      4.90 o 
  -6  -3  12      149.83      149.48     16.40 o 
  -5  -3  12       33.66       32.85     11.72 o 
  -4  -3  12       47.88       38.04      6.77 o 
  -3  -3  12      285.53      245.57     13.83 o 
  -2  -3  12      573.60      575.21     18.68 o 
  -1  -3  12      888.38      867.12     22.41 o 
   0  -3  12      544.24      550.42     14.80 o 
   1  -3  12       12.83       12.28      3.25 o 
   2  -3  12      592.79      573.54     15.14 o 
   3  -3  12      177.02      172.92     10.80 o 
   4  -3  12       33.93       36.91      6.07 o 
   5  -3  12      286.00      278.12     13.96 o 
   6  -3  12        1.34       -4.16      5.59 o 
   7  -3  12        0.04       -4.11      5.84 o 
   8  -3  12       30.06       36.60      9.95 o 
  -9  -2  12       32.65       44.33     10.71 o 
  -8  -2  12       20.36       30.87     10.08 o 
  -7  -2  12        2.17        1.95      9.27 o 
  -6  -2  12      842.91      823.03     32.41 o 
  -5  -2  12      486.90      429.99     36.23 o 
  -4  -2  12      133.87      128.22     11.38 o 
  -3  -2  12      397.13      359.19     14.78 o 
  -2  -2  12      507.53      463.57     20.48 o 
  -1  -2  12      220.20      203.47     11.34 o 
   0  -2  12      370.78      362.51     11.54 o 
   1  -2  12        0.04        2.02      2.38 o 
   2  -2  12       35.78       42.40      5.65 o 
   3  -2  12       65.51       76.34      7.58 o 
   4  -2  12      560.61      569.33     17.92 o 
   5  -2  12        0.95        0.58      7.10 o 
   6  -2  12       10.48        9.14      6.41 o 
   7  -2  12        0.41        1.89      8.61 o 
   8  -2  12       23.45       26.30      9.97 o 
   9  -2  12       37.61       51.60     12.91 o 
  -9  -1  12       21.47       44.65     10.77 o 
  -8  -1  12        9.06       15.68      9.88 o 
  -7  -1  12       96.80       81.79     12.35 o 
  -6  -1  12       23.89       16.83      7.30 o 
  -5  -1  12       40.67       25.78      7.07 o 
  -4  -1  12      164.12      185.26     22.48 o 
  -3  -1  12       41.51       41.48      6.56 o 
  -2  -1  12       22.63       27.66      5.18 o 
  -1  -1  12       17.04       19.80      4.40 o 
   0  -1  12        9.04       12.57      2.95 o 
   1  -1  12      108.30      103.08      6.91 o 
   2  -1  12       41.29       34.86      4.52 o 
   3  -1  12      111.85      102.81      7.72 o 
   4  -1  12      245.06      220.90     11.00 o 
   5  -1  12      374.14      399.75     20.87 o 
   6  -1  12      656.98      671.30     29.25 o 
   7  -1  12       60.61       70.91     12.06 o 
   8  -1  12       16.27       25.57      9.20 o 
   9  -1  12       91.00      105.28     16.50 o 
  -9   0  12       59.52       82.96     22.43 o 
  -8   0  12        0.70        6.60      6.53 o 
  -7   0  12      139.06      162.02     17.26 o 
  -6   0  12       89.36       93.06     12.56 o 
  -5   0  12      179.35      181.96     16.03 o 
  -4   0  12        0.02        2.51      4.18 o 
  -3   0  12      325.11      325.31     13.97 o 
  -2   0  12       11.41        9.31      5.08 o 
  -1   0  12      401.71      401.96     13.92 o 
   0   0  12        8.78       11.51      3.16 o 
   1   0  12       30.23       35.92      4.23 o 
   2   0  12       12.34       11.64      3.25 o 
   3   0  12        8.63       15.14      4.05 o 
   4   0  12      161.51      147.58     13.50 o 
   5   0  12      181.06      202.83     16.61 o 
   6   0  12      113.22      109.97     13.88 o 
   7   0  12       16.05       18.03      8.97 o 
   8   0  12        0.63        3.71      5.87 o 
   9   0  12        0.02       -4.43     11.44 o 
  10   0  12       53.15       99.90     16.76 o 
  -9   1  12        3.78        6.72     13.09 o 
  -8   1  12        9.92       35.77      8.77 o 
  -7   1  12      126.96      181.76     18.26 o 
  -6   1  12      100.80       89.64     12.91 o 
  -5   1  12      324.59      331.61     20.32 o 
  -4   1  12       54.62       48.90      8.87 o 
  -3   1  12      407.47      406.65     15.47 o 
  -2   1  12        3.03        3.11      3.16 o 
  -1   1  12      577.87      538.89     15.73 o 
   0   1  12      719.73      724.52     15.54 o 
   1   1  12       19.20       22.09      5.21 o 
   2   1  12      787.55      750.09     19.60 o 
   3   1  12      252.07      261.60     11.59 o 
   4   1  12      111.87      116.62      9.24 o 
   5   1  12        1.76        1.68      3.31 o 
   6   1  12      233.91      200.55     17.00 o 
   7   1  12       54.37       66.77     10.91 o 
   8   1  12        1.40        0.92      9.32 o 
   9   1  12        9.71       11.41      7.56 o 
  10   1  12        0.04        3.69      7.73 o 
  -8   2  12        8.44       -2.73      9.40 o 
  -7   2  12        9.91        7.36      6.89 o 
  -6   2  12       25.36       23.33      7.42 o 
  -5   2  12      311.96      253.94     18.95 o 
  -4   2  12       67.50       59.95     10.03 o 
  -3   2  12       29.27       33.51      5.73 o 
  -2   2  12       74.77       74.75      7.63 o 
  -1   2  12       66.71       63.13      6.58 o 
   0   2  12        0.22       -0.29      1.97 o 
   1   2  12       55.04       54.07      6.18 o 
   2   2  12       27.92       28.22      4.79 o 
   3   2  12      740.79      701.26     18.85 o 
   4   2  12       56.50       52.44      6.45 o 
   5   2  12        0.43        2.77      3.41 o 
   6   2  12     1028.82     1020.94     43.88 o 
   7   2  12        0.91       -2.33      7.45 o 
   8   2  12       30.27       33.07      8.70 o 
   9   2  12      101.05      109.25     22.23 o 
  10   2  12        0.01      -14.07     14.07 o 
  -8   3  12       14.65       19.15     12.38 o 
  -7   3  12       60.57       83.61     13.09 o 
  -6   3  12       46.37       48.23      9.64 o 
  -5   3  12      642.41      651.66     27.11 o 
  -4   3  12       37.93       46.19      9.05 o 
  -3   3  12       69.03       66.50      8.47 o 
  -2   3  12      480.48      439.25     15.35 o 
  -1   3  12      181.52      191.90      8.70 o 
   0   3  12        4.38       11.60      3.42 o 
   1   3  12        0.23        7.18      2.95 o 
   2   3  12        1.94        4.93      3.16 o 
   3   3  12      142.56      137.84      9.66 o 
   4   3  12       84.95       75.39      7.53 o 
   5   3  12      141.07      138.62     10.00 o 
   6   3  12      446.64      437.35     25.44 o 
   7   3  12      173.24      185.38     17.54 o 
   8   3  12        0.43        3.75      4.70 o 
   9   3  12       76.17       78.47     12.63 o 
  10   3  12        2.53       13.79      6.66 o 
  -8   4  12        6.37       -7.23      9.55 o 
  -7   4  12       43.75       25.97     13.19 o 
  -6   4  12        1.18       -4.88      5.18 o 
  -5   4  12      155.14      172.60     16.04 o 
  -4   4  12       14.51       20.52      6.81 o 
  -3   4  12      306.55      295.27     16.53 o 
  -2   4  12        3.96        5.21      3.61 o 
  -1   4  12       65.74       58.26      6.42 o 
   0   4  12        1.93        4.46      3.15 o 
   1   4  12      548.95      544.44     16.69 o 
   2   4  12       13.98        8.58      3.37 o 
   3   4  12       11.61        7.93      3.26 o 
   4   4  12       18.13       15.10      4.03 o 
   5   4  12      122.57      126.18     10.06 o 
   6   4  12      312.87      331.29     14.28 o 
   7   4  12       67.10       87.40     11.84 o 
   8   4  12      100.58      108.23     22.99 o 
   9   4  12        5.00       11.76      6.24 o 
  10   4  12       41.51       54.09     14.07 o 
  11   4  12        3.53       -3.08      9.15 o 
  -7   5  12       10.68       34.91     13.59 o 
  -6   5  12       30.42       42.49     15.41 o 
  -5   5  12      228.91      221.95     16.77 o 
  -4   5  12       18.07       18.34      6.60 o 
  -3   5  12       48.19       46.26      7.86 o 
  -2   5  12      348.71      335.20     13.82 o 
  -1   5  12      239.13      232.11     13.05 o 
   0   5  12       44.18       24.07      8.02 o 
   1   5  12       12.43       10.49      4.31 o 
   2   5  12        6.30        7.45      3.42 o 
   3   5  12      118.09      111.21      9.21 o 
   4   5  12      552.49      553.34     17.54 o 
   5   5  12        4.17        9.66      4.17 o 
   6   5  12      489.38      489.75     17.64 o 
   7   5  12       50.62       48.91      7.03 o 
   8   5  12        4.62        4.38      7.15 o 
   9   5  12        2.05        0.95      5.14 o 
  10   5  12        3.53        7.03      5.97 o 
  11   5  12        8.71       23.62     22.64 o 
  -7   6  12       57.39       48.20     17.03 o 
  -6   6  12        0.34       -8.34      8.34 o 
  -5   6  12        2.33       -2.86      5.69 o 
  -4   6  12        0.79        4.24     11.14 o 
  -3   6  12      590.79      513.38     22.15 o 
  -2   6  12        0.45       -3.86      4.16 o 
  -1   6  12       47.42       55.27      8.85 o 
   0   6  12      290.40      267.63     12.40 o 
   1   6  12        0.42        2.57      3.65 o 
   2   6  12        0.25       -0.26      3.23 o 
   3   6  12        9.53       10.27      3.92 o 
   4   6  12       86.27       81.44      8.39 o 
   5   6  12      111.02      104.12      9.65 o 
   6   6  12      446.56      422.89     20.38 o 
   7   6  12       20.68       23.43      5.93 o 
   8   6  12       26.50       20.93      7.60 o 
   9   6  12        3.47        0.81      5.14 o 
  10   6  12       13.78        2.10      6.13 o 
  11   6  12        0.12        5.08      6.34 o 
  -6   7  12       41.99       42.59     14.70 o 
  -5   7  12      151.33      176.69     24.50 o 
  -4   7  12        0.09       -2.86      5.51 o 
  -3   7  12      297.52      347.97     28.45 o 
  -2   7  12       75.26       73.11     15.41 o 
  -1   7  12       39.27       42.96      6.57 o 
   0   7  12      167.29      185.53     12.01 o 
   1   7  12       36.42       39.27      6.42 o 
   2   7  12       16.69       14.18      4.95 o 
   3   7  12       56.00       48.75      7.22 o 
   4   7  12       65.58       57.05      7.27 o 
   5   7  12      227.66      239.93     14.71 o 
   6   7  12     1355.40     1332.75     31.27 o 
   7   7  12        0.88       -1.97      3.83 o 
   8   7  12       18.02       21.02      5.75 o 
   9   7  12       10.00        2.35     11.57 o 
  10   7  12       24.20       35.13      9.14 o 
  11   7  12        8.44       -2.32     11.29 o 
  -4   8  12        7.38       17.73      9.90 o 
  -3   8  12      137.10      183.41     24.30 o 
  -2   8  12       24.84       28.60     10.86 o 
  -1   8  12        0.22        0.26      3.62 o 
   0   8  12      281.16      286.28     14.24 o 
   1   8  12        8.84        4.58      4.23 o 
   2   8  12      664.25      693.57     21.48 o 
   3   8  12       49.45       52.58      7.69 o 
   4   8  12      310.17      298.22     16.17 o 
   5   8  12      279.32      277.32     14.79 o 
   6   8  12       88.52      100.34      9.98 o 
   7   8  12      265.75      251.01     14.53 o 
   8   8  12       21.15       24.22      6.25 o 
   9   8  12       11.56       19.11      6.08 o 
  10   8  12      158.01      126.47     15.42 o 
  11   8  12       66.28       69.37     12.79 o 
  -3   9  12       56.86       66.19     17.23 o 
  -2   9  12       21.17       13.59      9.80 o 
  -1   9  12       11.53        6.77      6.48 o 
   0   9  12       97.35       87.84      9.79 o 
   1   9  12      125.21      123.42     11.00 o 
   2   9  12      156.35      145.75     11.51 o 
   3   9  12      110.57      112.10     10.70 o 
   4   9  12      132.68      135.33     11.44 o 
   5   9  12      176.20      178.62     13.15 o 
   6   9  12       15.79       22.34      7.23 o 
   7   9  12       16.93       32.69      6.55 o 
   8   9  12       86.40      116.54     11.30 o 
   9   9  12      125.38      139.56     16.13 o 
  10   9  12        2.70       10.70     15.33 o 
  -3  10  12        9.03       20.46     11.22 o 
  -2  10  12      137.23      141.27     22.48 o 
  -1  10  12        7.44        1.39     11.22 o 
   0  10  12       27.42       39.21      7.35 o 
   1  10  12      278.65      317.55     23.93 o 
   2  10  12      289.57      277.51     15.15 o 
   3  10  12        4.90        3.17      5.59 o 
   4  10  12       69.74       75.14     11.06 o 
   5  10  12        3.75        5.08      5.01 o 
   6  10  12        0.28       -3.00      4.27 o 
   7  10  12        0.16       -3.64      4.21 o 
   8  10  12       25.24       27.98      7.41 o 
   9  10  12       25.46       25.78      9.21 o 
  10  10  12        2.87       -6.37      7.70 o 
  -2  11  12       70.81       96.55     19.50 o 
  -1  11  12       22.36       33.49      8.84 o 
   0  11  12        2.12       -1.51      5.72 o 
   1  11  12      101.68      116.66     15.23 o 
   2  11  12      189.40      177.83     18.54 o 
   3  11  12       90.18       90.85     13.50 o 
   4  11  12        3.47        7.43     12.35 o 
   5  11  12      111.29      112.89     15.69 o 
   6  11  12        0.01        0.26      7.20 o 
   7  11  12        0.17        4.57     11.55 o 
   8  11  12       16.61        9.39     14.20 o 
   9  11  12        0.05        8.49      8.35 o 
  -1  12  12       13.24        7.06      7.56 o 
   0  12  12        0.63        7.53      6.92 o 
   1  12  12       15.53       30.23      8.94 o 
   2  12  12       25.98       28.82     10.21 o 
   3  12  12        0.54        3.12     15.61 o 
   4  12  12        5.34        3.55      6.83 o 
   5  12  12       38.95       53.50     12.46 o 
   6  12  12        7.34       15.73      8.15 o 
   7  12  12        4.55        3.87      7.19 o 
   8  12  12        2.97        5.76      7.79 o 
   9  12  12        0.38        2.71     10.23 o 
   0  13  12       57.30       67.17     12.80 o 
   1  13  12      110.11      103.45     15.24 o 
   2  13  12        3.93        7.26     17.33 o 
   3  13  12        5.20       10.29      8.14 o 
   4  13  12       26.76       54.46     12.65 o 
   5  13  12        3.89       -7.02      7.02 o 
   6  13  12       61.54       81.73     15.12 o 
   7  13  12        0.13        1.80      8.96 o 
   8  13  12       57.51       45.95     12.55 o 
   3  14  12        1.27       -3.47      7.99 o 
   4  14  12        0.00        3.20      9.48 o 
   5  14  12        4.27       -3.63      8.67 o 
  -4  -9  13        6.01        7.28      7.42 o 
  -3  -9  13       12.31        6.20      7.73 o 
  -2  -9  13       31.34       24.66      9.15 o 
  -1  -9  13       60.62       63.04     11.89 o 
   0  -9  13       23.57       30.82     12.83 o 
  -6  -8  13       11.57        3.64      8.51 o 
  -5  -8  13      180.45      221.31     22.30 o 
  -4  -8  13       49.08       29.45     10.91 o 
  -3  -8  13       80.19       99.49     21.09 o 
  -2  -8  13       72.49       76.90     12.42 o 
  -1  -8  13        6.66       16.43      7.57 o 
   0  -8  13        2.35       -3.89      7.02 o 
   1  -8  13        0.03       -5.70      5.70 o 
   2  -8  13       60.26       68.99     16.67 o 
  -7  -7  13        4.70        1.83      7.12 o 
  -6  -7  13        5.95       21.08      9.36 o 
  -5  -7  13        3.54       10.28      7.25 o 
  -4  -7  13       48.91       54.90     12.02 o 
  -3  -7  13        0.09        8.16      6.04 o 
  -2  -7  13        8.28        7.29      6.64 o 
  -1  -7  13       13.47       29.06      8.47 o 
   0  -7  13       53.42       74.05     11.92 o 
   1  -7  13        9.42       22.09      7.51 o 
   2  -7  13      183.44      191.32     18.25 o 
   3  -7  13        2.95       11.57      6.58 o 
   4  -7  13      109.91      138.94     22.03 o 
  -7  -6  13        4.25       -3.94      5.87 o 
  -6  -6  13      100.40      114.83     16.44 o 
  -5  -6  13       45.77       52.34     11.30 o 
  -4  -6  13       20.00       13.45     12.96 o 
  -3  -6  13       12.75        7.36      6.68 o 
  -2  -6  13       10.52        4.20      5.73 o 
  -1  -6  13       65.52       65.44     10.85 o 
   0  -6  13        0.05       14.53      6.43 o 
   1  -6  13        6.06        9.71      4.98 o 
   2  -6  13      121.20      122.51     14.68 o 
   3  -6  13       27.48       42.16      8.90 o 
   4  -6  13        0.98       14.85      6.16 o 
   5  -6  13       37.61       49.21     10.80 o 
  -8  -5  13        3.97       17.34      7.47 o 
  -7  -5  13       32.62       27.28      8.25 o 
  -6  -5  13       48.53       51.17     10.75 o 
  -5  -5  13      128.29      106.62     14.20 o 
  -4  -5  13      144.17      167.25     21.20 o 
  -3  -5  13       21.64       21.81      5.99 o 
  -2  -5  13     1260.36     1266.79     30.34 o 
  -1  -5  13       25.07       20.07      5.32 o 
   0  -5  13       73.69       88.99      9.61 o 
   1  -5  13       58.81       67.02      8.04 o 
   2  -5  13      267.74      281.36     14.06 o 
   3  -5  13       36.21       41.21      7.09 o 
   4  -5  13       15.94       18.31      5.50 o 
   5  -5  13       24.38       27.80      6.14 o 
   6  -5  13        5.97        1.72     10.41 o 
  -8  -4  13      136.65      174.79     21.57 o 
  -7  -4  13        9.79       15.23     19.07 o 
  -6  -4  13        5.19        6.18      5.52 o 
  -5  -4  13       23.76       21.20      7.45 o 
  -4  -4  13        0.45        2.83      4.34 o 
  -3  -4  13       83.12       73.25      8.87 o 
  -2  -4  13      704.15      672.36     21.20 o 
  -1  -4  13        0.83        5.09      4.23 o 
   0  -4  13      681.64      621.61     19.34 o 
   1  -4  13       11.44       16.63      4.27 o 
   2  -4  13       55.41       58.47      6.69 o 
   3  -4  13        0.89        2.35      3.95 o 
   4  -4  13        0.11       -3.50      3.50 o 
   5  -4  13       13.78        1.21      6.03 o 
   6  -4  13       25.07       31.46     14.50 o 
   7  -4  13       26.33       10.30      8.40 o 
  -8  -3  13        8.15        0.48     13.34 o 
  -7  -3  13        6.13        9.23      5.98 o 
  -6  -3  13       83.53       74.56     20.13 o 
  -5  -3  13        0.91       -4.62      4.62 o 
  -4  -3  13      377.15      355.48     16.53 o 
  -3  -3  13      323.24      302.23     15.46 o 
  -2  -3  13      287.25      305.16     15.11 o 
  -1  -3  13      156.04      153.57     11.35 o 
   0  -3  13      237.83      243.38     10.97 o 
   1  -3  13      413.18      385.27     13.13 o 
   2  -3  13       51.04       54.61      6.24 o 
   3  -3  13        6.18       10.69      7.31 o 
   4  -3  13        0.32       -3.63      4.77 o 
   5  -3  13      131.10      116.66     14.21 o 
   6  -3  13       89.59       94.88     13.57 o 
   7  -3  13        0.09        8.55     11.77 o 
   8  -3  13       34.31       44.29     15.81 o 
  -8  -2  13       75.59       82.42     13.41 o 
  -7  -2  13        0.82       -2.37      5.57 o 
  -6  -2  13       42.70       40.69      8.70 o 
  -5  -2  13      179.88      183.22     23.27 o 
  -4  -2  13      904.97      862.89     33.84 o 
  -3  -2  13       11.77       10.78      4.74 o 
  -2  -2  13      204.15      223.11     13.26 o 
  -1  -2  13      368.67      353.01     14.38 o 
   0  -2  13      119.48      132.77      8.53 o 
   1  -2  13       10.32       11.73      3.64 o 
   2  -2  13       10.21       11.11      3.49 o 
   3  -2  13      147.19      157.49     10.89 o 
   4  -2  13        2.48       -4.46      4.93 o 
   5  -2  13        4.00       -1.60      5.41 o 
   6  -2  13       58.41       69.64     11.33 o 
   7  -2  13        0.68       -5.88      5.88 o 
   8  -2  13       59.02       95.76     14.93 o 
  -8  -1  13       30.02       55.81     11.59 o 
  -7  -1  13       19.59       37.46      8.74 o 
  -6  -1  13        0.20       13.43      6.88 o 
  -5  -1  13      526.36      532.98     24.87 o 
  -4  -1  13      385.90      384.50     16.76 o 
  -3  -1  13      645.58      577.13     19.43 o 
  -2  -1  13      247.19      236.75     12.96 o 
  -1  -1  13       13.38        9.99      5.97 o 
   0  -1  13      624.52      597.33     15.15 o 
   1  -1  13      190.56      213.32     10.43 o 
   2  -1  13       71.91       68.58      7.63 o 
   3  -1  13       45.36       42.89      6.19 o 
   4  -1  13       24.11       30.69      8.01 o 
   5  -1  13      136.18      136.02     14.40 o 
   6  -1  13       11.26        6.05      6.97 o 
   7  -1  13        8.48        7.57      6.69 o 
   8  -1  13       11.61       11.91      7.19 o 
   9  -1  13        0.91       11.38      7.73 o 
  -8   0  13        1.48        8.03      8.01 o 
  -7   0  13        2.76        2.03      5.92 o 
  -6   0  13        1.98      -10.79     12.76 o 
  -5   0  13       22.28        1.43     13.31 o 
  -4   0  13       31.88       25.81      6.62 o 
  -3   0  13       30.67       24.24      5.55 o 
  -2   0  13        2.59        0.80      3.74 o 
  -1   0  13       86.91       81.08      8.08 o 
   0   0  13       34.11       38.95      4.77 o 
   1   0  13       59.10       54.35      6.79 o 
   2   0  13      383.53      366.62     14.12 o 
   3   0  13       52.90       39.55      5.79 o 
   4   0  13      153.74      166.97     11.01 o 
   5   0  13      101.97      107.50     12.51 o 
   6   0  13      515.73      544.39     25.72 o 
   7   0  13      188.42      167.42     17.27 o 
   8   0  13      143.22      135.70     17.08 o 
   9   0  13      183.83      216.68     22.25 o 
  -8   1  13        9.17       12.04      8.12 o 
  -7   1  13       70.48       74.88     12.18 o 
  -6   1  13      148.74      151.08     16.39 o 
  -5   1  13        0.25       -5.17      5.17 o 
  -4   1  13      194.41      180.80     15.81 o 
  -3   1  13        1.25        1.48      3.28 o 
  -2   1  13      196.81      172.01     10.93 o 
  -1   1  13      393.43      400.77     14.55 o 
   0   1  13       82.72       86.80      7.87 o 
   1   1  13      447.08      435.69     14.92 o 
   2   1  13      175.46      181.31     10.92 o 
   3   1  13       15.62       15.56      9.37 o 
   4   1  13        1.16        2.74      3.21 o 
   5   1  13        5.35       -0.05      2.95 o 
   6   1  13      117.20      114.53     13.71 o 
   7   1  13       12.81       16.13      6.75 o 
   8   1  13       47.75       36.60      9.02 o 
   9   1  13       28.85       26.09      9.40 o 
  -8   2  13        0.36        3.49     11.37 o 
  -7   2  13       70.42       37.43     14.53 o 
  -6   2  13        4.11        8.90      6.28 o 
  -5   2  13       70.74       78.07     15.18 o 
  -4   2  13      176.06      210.13     17.65 o 
  -3   2  13      131.71      140.72     15.54 o 
  -2   2  13      298.56      291.62     12.92 o 
  -1   2  13      388.75      344.96     25.14 o 
   0   2  13     1031.33     1051.44     23.75 o 
   1   2  13      287.34      254.98     11.50 o 
   2   2  13       48.49       62.74      7.20 o 
   3   2  13      519.47      523.93     17.17 o 
   4   2  13      150.40      146.48     10.10 o 
   5   2  13      155.92      142.62     10.91 o 
   6   2  13        8.27       11.84      6.18 o 
   7   2  13       72.26       86.06     12.41 o 
   8   2  13       21.02       29.23      8.23 o 
   9   2  13        1.47        5.48      8.82 o 
  10   2  13        6.90       -3.44      6.90 o 
  -8   3  13       10.64       -5.71     10.96 o 
  -7   3  13       14.64       16.38      8.46 o 
  -6   3  13       26.33       33.41      9.38 o 
  -5   3  13       54.61       73.40     13.87 o 
  -4   3  13        4.79        2.01      5.07 o 
  -3   3  13      103.79      117.28     10.53 o 
  -2   3  13       38.17       50.34      7.26 o 
  -1   3  13        0.36        4.37      3.97 o 
   0   3  13       13.17       13.63      3.86 o 
   1   3  13       13.10       17.32      4.00 o 
   2   3  13      167.57      160.02     10.27 o 
   3   3  13        0.00        2.47      3.13 o 
   4   3  13       69.17       73.63      7.90 o 
   5   3  13        6.11        4.84      4.36 o 
   6   3  13        8.49       11.05      3.72 o 
   7   3  13       74.42       76.34     11.24 o 
   8   3  13        7.64        4.74      5.51 o 
   9   3  13        0.02       -4.00      6.01 o 
  10   3  13        6.37        9.01      6.69 o 
  -7   4  13      103.89      108.12     22.58 o 
  -6   4  13      462.57      430.53     24.16 o 
  -5   4  13        5.41       -2.21      5.52 o 
  -4   4  13       36.06       54.18      9.83 o 
  -3   4  13       63.57       44.71     13.04 o 
  -2   4  13        4.77        8.76      4.88 o 
  -1   4  13      186.12      198.98     15.00 o 
   0   4  13        2.58        5.60      4.08 o 
   1   4  13      211.24      206.21     13.92 o 
   2   4  13       73.29       67.63      7.59 o 
   3   4  13        8.28        8.41      3.58 o 
   4   4  13      199.20      219.41     12.48 o 
   5   4  13        2.98        4.64      3.85 o 
   6   4  13       10.99       11.62      4.35 o 
   7   4  13      316.06      316.36     20.25 o 
   8   4  13        0.69        7.94      4.70 o 
   9   4  13       15.08        6.41     21.47 o 
  10   4  13       23.81       28.11      9.47 o 
  -7   5  13        3.28        4.90     12.33 o 
  -6   5  13        9.93        3.89      9.50 o 
  -5   5  13        1.04        4.62      5.62 o 
  -4   5  13       24.24       27.47      7.55 o 
  -3   5  13      142.89      137.28     19.20 o 
  -2   5  13      391.35      320.69     30.42 o 
  -1   5  13        0.00       -0.93      4.20 o 
   0   5  13        0.02       -3.01      3.01 o 
   1   5  13      470.44      456.88     19.87 o 
   2   5  13      285.89      273.18     12.51 o 
   3   5  13       45.38       44.61      6.56 o 
   4   5  13      223.37      244.43     17.11 o 
   5   5  13      702.63      644.83     20.26 o 
   6   5  13      159.16      165.15     12.09 o 
   7   5  13        5.65        9.50      4.68 o 
   8   5  13      136.69      133.20     18.62 o 
   9   5  13       78.94       82.31     12.75 o 
  10   5  13        4.82       20.90      7.52 o 
  -6   6  13       82.59       77.91     18.39 o 
  -5   6  13      137.41      141.80     15.32 o 
  -4   6  13      120.86      125.61     19.20 o 
  -3   6  13      134.45      116.81     18.19 o 
  -2   6  13      229.56      210.83     16.90 o 
  -1   6  13       51.40       47.70      8.53 o 
   0   6  13      704.59      688.64     20.67 o 
   1   6  13      149.36      133.04     10.85 o 
   2   6  13      119.94      107.97     16.17 o 
   3   6  13        5.08        0.78      5.05 o 
   4   6  13       76.40       82.10      8.77 o 
   5   6  13       36.21       42.93      6.87 o 
   6   6  13      139.82      127.00     10.89 o 
   7   6  13       12.90        6.05      4.13 o 
   8   6  13        1.28       -0.82      5.53 o 
   9   6  13        2.50        2.49      5.33 o 
  10   6  13       17.33       14.73      7.34 o 
  -4   7  13        0.96       -6.06      6.06 o 
  -3   7  13      131.36      125.20     19.55 o 
  -2   7  13      197.52      190.83     23.90 o 
  -1   7  13      148.31      155.76     18.29 o 
   0   7  13       17.57       20.55      5.64 o 
   1   7  13      193.93      195.27     12.73 o 
   2   7  13        7.17       12.07      4.80 o 
   3   7  13       14.61       13.56      5.85 o 
   4   7  13        7.95       -0.02      4.64 o 
   5   7  13       33.90       28.67      6.16 o 
   6   7  13       19.63       18.26      5.27 o 
   7   7  13        0.31       -3.50      3.53 o 
   8   7  13        3.13        2.13      4.32 o 
   9   7  13       13.31       17.13     10.64 o 
  10   7  13        2.38       -4.18      5.44 o 
  -4   8  13       16.64       25.01     10.91 o 
  -3   8  13       14.37       23.09     10.36 o 
  -2   8  13        6.95        0.91      7.17 o 
  -1   8  13      187.63      196.83     13.26 o 
   0   8  13       27.37       30.02      6.25 o 
   1   8  13      111.24      120.86     10.92 o 
   2   8  13       92.39       98.48     10.18 o 
   3   8  13        1.99       -4.17      4.17 o 
   4   8  13       76.30       77.49      9.50 o 
   5   8  13      151.70      155.83     12.07 o 
   6   8  13        0.13        2.77      4.46 o 
   7   8  13       72.43       78.43      9.67 o 
   8   8  13        3.36        2.96      8.66 o 
   9   8  13       67.00       60.90     17.38 o 
  10   8  13       19.68       20.84      9.95 o 
  -3   9  13        2.55       26.17     10.41 o 
  -2   9  13       39.69       68.92     15.01 o 
  -1   9  13       90.30       82.79     11.45 o 
   0   9  13        6.78       12.47      6.61 o 
   1   9  13        1.04       -4.42      4.46 o 
   2   9  13       29.28       40.03      7.42 o 
   3   9  13     1040.64     1025.16     27.99 o 
   4   9  13      282.29      255.94     15.11 o 
   5   9  13        1.75       -3.49      7.04 o 
   6   9  13       23.11       16.74      5.40 o 
   7   9  13       42.94       48.32      8.04 o 
   8   9  13       14.60       19.44      5.97 o 
   9   9  13        6.57        7.21      9.15 o 
  10   9  13       33.13       25.57      8.99 o 
  -3  10  13       24.75        6.16     10.00 o 
  -2  10  13       69.46       74.07     17.48 o 
  -1  10  13       13.70       12.86      6.62 o 
   0  10  13       15.95       12.39      5.73 o 
   1  10  13       22.33       25.41      6.46 o 
   2  10  13      136.54      140.21     12.61 o 
   3  10  13       49.07       43.18      7.62 o 
   4  10  13       72.01       70.37     11.91 o 
   5  10  13        8.37       14.08      5.50 o 
   6  10  13        1.49        2.32      5.80 o 
   7  10  13        9.11        3.41      5.15 o 
   8  10  13        0.02        2.64      5.93 o 
   9  10  13        7.46       19.95      8.54 o 
  10  10  13      107.99      136.97     27.64 o 
  -2  11  13        3.40       26.27     12.98 o 
  -1  11  13       95.51      161.29     19.05 o 
   0  11  13       23.13       29.20      8.41 o 
   1  11  13      101.03       98.62     14.47 o 
   2  11  13        0.77        6.68      7.64 o 
   3  11  13       73.44       98.10     14.98 o 
   4  11  13      109.81      143.46     20.94 o 
   5  11  13        5.69       12.03      7.70 o 
   6  11  13       80.71      106.16     20.13 o 
   7  11  13        6.62       -4.57      6.35 o 
   8  11  13       42.59       39.64     11.14 o 
   9  11  13       38.98       61.05     13.22 o 
  -1  12  13       70.16       80.59     14.26 o 
   0  12  13       39.60       35.85      9.77 o 
   1  12  13       34.63       32.51      9.41 o 
   2  12  13       80.37       86.47     14.19 o 
   3  12  13       16.00       17.32      9.20 o 
   4  12  13       31.48       34.93     10.78 o 
   5  12  13       43.16       34.02     24.81 o 
   6  12  13       43.03       50.61     11.97 o 
   7  12  13        2.92       -0.79     15.69 o 
   8  12  13        1.74       -4.49      7.11 o 
   1  13  13        0.18       -6.54      9.04 o 
   2  13  13       18.58       33.44     10.29 o 
   3  13  13        9.35       14.76      9.26 o 
   4  13  13       26.34       14.55     10.38 o 
   5  13  13        4.79       10.39      9.27 o 
   6  13  13       12.57        7.20      9.50 o 
   7  13  13       14.62       16.49     10.10 o 
  -5  -8  14       17.97       18.45      9.81 o 
  -4  -8  14        7.95        4.05      8.09 o 
  -3  -8  14        0.66       18.12      8.44 o 
  -2  -8  14        0.19       -4.16      6.87 o 
  -1  -8  14       86.42       95.78     13.86 o 
   0  -8  14        0.62       17.58     10.26 o 
   1  -8  14       17.39       23.80      9.90 o 
  -6  -7  14       32.69       32.36     10.66 o 
  -5  -7  14      122.65      136.49     18.12 o 
  -4  -7  14      203.40      249.27     23.34 o 
  -3  -7  14        0.02       -2.43      6.08 o 
  -2  -7  14      234.99      275.57     22.29 o 
  -1  -7  14        1.74        4.26      9.93 o 
   0  -7  14        4.62       -4.21      5.23 o 
   1  -7  14       28.39       57.45     14.60 o 
   2  -7  14        9.44       15.54      7.88 o 
   3  -7  14       53.86       63.54     12.23 o 
  -7  -6  14       63.06       71.20     13.06 o 
  -6  -6  14        9.73        7.95      7.28 o 
  -5  -6  14      193.24      217.20     21.60 o 
  -4  -6  14       45.88       49.50     10.39 o 
  -3  -6  14       27.39       45.37      9.75 o 
  -2  -6  14       21.41        4.85      6.79 o 
  -1  -6  14        9.75       13.18      6.44 o 
   0  -6  14       25.81       40.53      9.07 o 
   1  -6  14       79.40       58.46     13.74 o 
   2  -6  14       13.42        3.16     12.13 o 
   3  -6  14        3.13       -0.79      6.50 o 
   4  -6  14        7.42        4.01     16.45 o 
  -7  -5  14       53.62       57.28     13.69 o 
  -6  -5  14       68.28       62.92     11.82 o 
  -5  -5  14        5.44        6.35      6.64 o 
  -4  -5  14        6.19        6.85      6.65 o 
  -3  -5  14        0.16       -5.11      7.12 o 
  -2  -5  14       14.75       10.38      7.25 o 
  -1  -5  14        2.91        2.06      9.15 o 
   0  -5  14      462.27      461.11     22.60 o 
   1  -5  14       10.29       14.32      5.52 o 
   2  -5  14        2.55       -1.14      6.15 o 
   3  -5  14       17.03        9.66     13.52 o 
   4  -5  14        6.54        1.67      8.29 o 
   5  -5  14        1.28       15.66     10.51 o 
  -7  -4  14        0.76       -2.73      6.14 o 
  -6  -4  14       89.38      101.85     14.41 o 
  -5  -4  14       41.17       40.46     13.29 o 
  -4  -4  14      167.78      172.08     18.10 o 
  -3  -4  14       30.54       28.17      6.34 o 
  -2  -4  14      134.45      160.90     12.48 o 
  -1  -4  14      298.82      321.87     15.82 o 
   0  -4  14        2.98       -0.12      4.29 o 
   1  -4  14      246.47      271.43     12.52 o 
   2  -4  14        5.35        8.44      4.00 o 
   3  -4  14       87.95       98.93     12.94 o 
   4  -4  14      153.37      147.96     14.91 o 
   5  -4  14        0.93       -0.10      5.97 o 
   6  -4  14      107.36      125.99     15.53 o 
  -8  -3  14       13.47        1.58      7.32 o 
  -7  -3  14      105.75      135.16     16.54 o 
  -6  -3  14       58.28       77.99     20.26 o 
  -5  -3  14       99.81       91.75     13.31 o 
  -4  -3  14      110.48       98.84     10.78 o 
  -3  -3  14       50.86       53.66      8.10 o 
  -2  -3  14        8.09        6.94      4.62 o 
  -1  -3  14       34.22       49.92      8.54 o 
   0  -3  14        2.91        3.60      4.12 o 
   1  -3  14      206.36      212.28     11.32 o 
   2  -3  14        8.16        4.41      4.50 o 
   3  -3  14        0.00        2.86      6.11 o 
   4  -3  14        0.57        2.20      5.05 o 
   5  -3  14        2.37        4.95     10.99 o 
   6  -3  14       30.95       55.60     10.58 o 
   7  -3  14       41.93       55.28     11.66 o 
  -8  -2  14        0.48       -3.79     13.39 o 
  -7  -2  14        9.88       24.67      8.10 o 
  -6  -2  14        0.55       -0.54      5.15 o 
  -5  -2  14       70.33       67.68     11.33 o 
  -4  -2  14        0.67        5.88      4.82 o 
  -3  -2  14      198.18      205.70     13.77 o 
  -2  -2  14       12.26       14.03      5.04 o 
  -1  -2  14       89.25       92.78      9.32 o 
   0  -2  14      502.40      465.90     19.12 o 
   1  -2  14       78.86       80.00      7.23 o 
   2  -2  14      126.76      145.27     19.89 o 
   3  -2  14       41.04       45.82      7.44 o 
   4  -2  14        3.35       -3.44      4.43 o 
   5  -2  14      263.34      278.58     20.07 o 
   6  -2  14        6.13       11.27      6.73 o 
   7  -2  14       24.22       24.98      9.90 o 
   8  -2  14        5.49       -1.56      7.12 o 
  -8  -1  14        6.13        1.87     10.91 o 
  -7  -1  14        6.22       10.59      6.18 o 
  -6  -1  14       52.58       91.01     13.22 o 
  -5  -1  14        9.93       12.13     18.49 o 
  -4  -1  14      146.59      152.19     12.96 o 
  -3  -1  14       28.70       27.82      6.08 o 
  -2  -1  14      812.04      769.02     22.15 o 
  -1  -1  14      423.21      422.47     16.48 o 
   0  -1  14       84.09      102.46      9.39 o 
   1  -1  14      443.35      431.22     16.12 o 
   2  -1  14       21.32       22.80      5.28 o 
   3  -1  14        0.06       -0.21      3.76 o 
   4  -1  14       22.81       28.26      7.56 o 
   5  -1  14      244.51      224.58     18.12 o 
   6  -1  14       22.33       19.52      7.09 o 
   7  -1  14       51.78       58.93     12.33 o 
   8  -1  14        5.22        0.52      7.03 o 
  -8   0  14        7.79        1.94     12.71 o 
  -7   0  14       84.67      102.09     14.53 o 
  -6   0  14      160.07      175.58     17.13 o 
  -5   0  14        7.74        6.57      8.21 o 
  -4   0  14     1257.65     1186.36     30.15 o 
  -3   0  14       22.60       23.56      6.06 o 
  -2   0  14      124.11      134.21     10.94 o 
  -1   0  14       50.07       61.83      7.44 o 
   0   0  14      749.86      672.10     24.35 o 
   1   0  14      173.88      172.72     11.27 o 
   2   0  14      117.40       97.07      9.14 o 
   3   0  14       36.27       52.56      8.96 o 
   4   0  14       97.71      100.98     13.52 o 
   5   0  14      255.25      255.15     27.08 o 
   6   0  14       12.38       19.24      6.78 o 
   7   0  14        2.95       -2.99     18.42 o 
   8   0  14        1.23        1.41      6.50 o 
   9   0  14        3.73        5.97      8.35 o 
  -8   1  14        0.23       -8.97      8.97 o 
  -7   1  14       24.53       37.23     10.14 o 
  -6   1  14      147.88      135.92     15.55 o 
  -5   1  14        6.09       10.32      6.22 o 
  -4   1  14      107.29       93.85     12.26 o 
  -3   1  14      383.47      348.81     14.94 o 
  -2   1  14      899.53      847.96     22.97 o 
  -1   1  14      235.23      241.29     19.73 o 
   0   1  14        8.41        9.71      5.35 o 
   1   1  14        0.81        3.15      3.45 o 
   2   1  14      284.70      257.85     12.74 o 
   3   1  14       18.06       14.56      4.80 o 
   4   1  14       24.82       22.94      5.49 o 
   5   1  14      309.70      312.40     19.35 o 
   6   1  14       19.99       18.85      6.39 o 
   7   1  14      161.94      143.01     16.64 o 
   8   1  14       46.41       48.61     10.75 o 
   9   1  14        0.39       -3.06      5.58 o 
  -7   2  14       65.79       60.17     11.65 o 
  -6   2  14       69.98       82.88     13.94 o 
  -5   2  14       15.78        4.24     11.07 o 
  -4   2  14      805.03      754.55     30.01 o 
  -3   2  14      135.97      118.63     13.73 o 
  -2   2  14        0.01       -3.38      3.38 o 
  -1   2  14        2.45       -1.19      3.82 o 
   0   2  14      517.83      499.39     21.63 o 
   1   2  14       84.43       94.57      8.82 o 
   2   2  14       26.94       25.11      5.03 o 
   3   2  14      176.55      167.37     11.31 o 
   4   2  14       35.13       31.43      5.68 o 
   5   2  14       97.85      105.56      9.88 o 
   6   2  14       11.96       19.47      6.66 o 
   7   2  14       65.45       53.41      9.85 o 
   8   2  14       41.63       39.85     24.71 o 
   9   2  14       15.05       23.99      8.47 o 
  -7   3  14        6.51        4.16      7.57 o 
  -6   3  14       19.90       26.71     11.62 o 
  -5   3  14       11.26       11.25      6.32 o 
  -4   3  14        0.17       -4.49      5.34 o 
  -3   3  14       86.98       83.42     11.64 o 
  -2   3  14      712.20      648.99     25.64 o 
  -1   3  14      267.60      246.03     16.83 o 
   0   3  14        3.75       -0.95      4.12 o 
   1   3  14      498.51      492.75     16.69 o 
   2   3  14      873.44      876.47     23.36 o 
   3   3  14        1.75       -0.31      3.30 o 
   4   3  14      222.08      224.78     12.78 o 
   5   3  14       47.17       57.14      7.47 o 
   6   3  14      493.15      476.65     23.36 o 
   7   3  14       23.80       33.63      8.64 o 
   8   3  14       42.71       51.72     10.21 o 
   9   3  14       60.71       53.94     20.24 o 
  10   3  14        1.79        1.40      6.93 o 
  -7   4  14       56.85       66.24     19.30 o 
  -6   4  14        3.94        6.87      6.65 o 
  -5   4  14       11.03       22.19      7.50 o 
  -4   4  14      293.78      245.20     27.54 o 
  -3   4  14       39.94       24.47     14.07 o 
  -2   4  14        6.53        7.19      4.38 o 
  -1   4  14        6.35        9.79      4.79 o 
   0   4  14       25.23       29.47      6.83 o 
   1   4  14        0.99        2.98      3.65 o 
   2   4  14       73.15       61.80      8.82 o 
   3   4  14       19.00       23.79      5.42 o 
   4   4  14      295.63      282.57     16.14 o 
   5   4  14        0.24       -3.56      3.56 o 
   6   4  14       48.32       62.59      8.03 o 
   7   4  14       28.03       16.73     12.71 o 
   8   4  14        9.14       15.02     11.32 o 
   9   4  14        7.56        4.54      5.45 o 
  10   4  14       37.60       32.21      9.92 o 
  -6   5  14       43.84       37.46     10.05 o 
  -5   5  14       50.62       70.33     15.76 o 
  -4   5  14       35.23       43.75     13.74 o 
  -3   5  14        0.04        4.90      7.12 o 
  -2   5  14        0.99       11.31      5.49 o 
  -1   5  14      182.58      207.63     16.58 o 
   0   5  14        3.62        5.09      5.28 o 
   1   5  14      137.75      154.83     14.33 o 
   2   5  14       90.50       99.93      9.37 o 
   3   5  14       38.14       41.02      6.53 o 
   4   5  14       60.70       62.05      7.97 o 
   5   5  14       20.46       23.26      5.40 o 
   6   5  14      124.00      128.96     12.97 o 
   7   5  14       21.97       26.26      7.07 o 
   8   5  14        4.79        3.78      5.48 o 
   9   5  14        0.93       -1.99      4.47 o 
  10   5  14        5.84        3.30      6.33 o 
  -5   6  14        0.57       -6.21      6.21 o 
  -4   6  14        1.70       -4.85      6.62 o 
  -3   6  14        7.67       19.20      9.25 o 
  -2   6  14        5.85       10.25      5.50 o 
  -1   6  14      224.86      202.17     16.51 o 
   0   6  14      143.68      148.29     14.05 o 
   1   6  14        2.98        3.51      4.23 o 
   2   6  14       28.45       27.36      7.50 o 
   3   6  14        3.95        4.03      5.18 o 
   4   6  14       27.88       21.15     13.01 o 
   5   6  14        0.81       -2.45      4.01 o 
   6   6  14       33.96       37.08      6.80 o 
   7   6  14      194.93      212.74     14.91 o 
   8   6  14        1.37       -1.69      4.01 o 
   9   6  14      120.09      136.63     16.07 o 
  10   6  14        8.83       -8.46      8.89 o 
  -5   7  14       39.69       23.04     13.44 o 
  -4   7  14      166.28      148.29     21.52 o 
  -3   7  14       83.04       78.47     15.81 o 
  -2   7  14      172.37      175.27     16.84 o 
  -1   7  14      352.65      366.84     20.34 o 
   0   7  14       46.02       51.30      7.71 o 
   1   7  14      364.96      356.43     15.47 o 
   2   7  14      286.07      273.78     14.74 o 
   3   7  14       28.15       39.11     15.61 o 
   4   7  14       10.37        7.24      4.83 o 
   5   7  14       22.06       24.81      5.92 o 
   6   7  14      528.32      500.80     19.39 o 
   7   7  14       41.06       48.59      8.03 o 
   8   7  14       28.24       33.46      7.10 o 
   9   7  14        0.00        5.23      9.85 o 
  10   7  14       10.93       17.72      8.21 o 
  -4   8  14        1.27        2.88      8.79 o 
  -3   8  14        0.67        1.82      8.19 o 
  -2   8  14        9.69       21.12      9.25 o 
  -1   8  14       63.60       56.99      9.68 o 
   0   8  14       50.92       60.18      8.85 o 
   1   8  14        2.42        4.33      4.39 o 
   2   8  14        4.94       11.36      4.65 o 
   3   8  14       10.52       24.72      6.03 o 
   4   8  14        0.98        9.64      5.26 o 
   5   8  14       14.29       20.56      5.68 o 
   6   8  14        2.68       -1.55      3.82 o 
   7   8  14      113.67      114.78     11.48 o 
   8   8  14       48.40       64.24      8.95 o 
   9   8  14        1.60        0.24      5.08 o 
  10   8  14       21.83       21.89      7.78 o 
  -3   9  14       99.91      141.37     22.79 o 
  -2   9  14       49.19       35.12     12.73 o 
  -1   9  14        3.56       -7.83     12.13 o 
   0   9  14       62.46       70.04      9.44 o 
   1   9  14      138.52      134.41     12.05 o 
   2   9  14      325.33      313.75     15.85 o 
   3   9  14       19.38       19.32      5.82 o 
   4   9  14       31.18       32.87      6.93 o 
   5   9  14        8.39        7.39      5.05 o 
   6   9  14        1.08       -0.67      4.38 o 
   7   9  14       27.56       28.75      6.40 o 
   8   9  14       17.86       18.98      6.09 o 
   9   9  14        0.14       -4.64      4.86 o 
  -3  10  14       15.44       30.42     13.29 o 
  -2  10  14       29.32       25.97     12.53 o 
  -1  10  14        4.99        7.28      6.97 o 
   0  10  14        9.46        6.05      4.91 o 
   1  10  14        0.23       -4.47      8.60 o 
   2  10  14      122.54      148.92     13.43 o 
   3  10  14       26.54       31.36      7.35 o 
   4  10  14       71.97       88.75     10.48 o 
   5  10  14        0.99       -4.36      4.36 o 
   6  10  14      114.79      107.44     12.53 o 
   7  10  14        1.91       -5.65      8.12 o 
   8  10  14        4.38       -0.94      4.94 o 
   9  10  14        5.40        0.21      4.94 o 
  -2  11  14       47.41       57.80     16.07 o 
  -1  11  14        6.66       -4.60      9.25 o 
   0  11  14       16.77       28.93     11.72 o 
   1  11  14        2.85        3.99     12.63 o 
   2  11  14       18.17       19.47      8.00 o 
   3  11  14       72.15       74.08     13.41 o 
   4  11  14       19.77       16.31      8.99 o 
   5  11  14        0.01       -2.89      9.60 o 
   6  11  14       26.45       16.93      9.16 o 
   7  11  14        0.00        9.04      7.90 o 
   8  11  14        0.47       -2.94      7.60 o 
   0  12  14       10.47       21.98     14.25 o 
   1  12  14      134.02      142.84     18.33 o 
   2  12  14      240.61      242.24     22.33 o 
   3  12  14       15.86        9.20      8.26 o 
   4  12  14       23.45       33.46      9.59 o 
   5  12  14        3.93       10.59      8.86 o 
   6  12  14        0.44        5.20      8.55 o 
   7  12  14       28.06       20.87     10.48 o 
   2  13  14        0.58       -8.96     17.51 o 
   3  13  14       20.67       27.77     10.61 o 
   4  13  14       17.49       15.48      9.65 o 
   5  13  14       20.77       25.63     10.86 o 
   6  13  14        2.95       -7.44      9.14 o 
  -4  -7  15        7.91       17.07      7.68 o 
  -3  -7  15        9.65        6.90      7.32 o 
  -2  -7  15       12.16        9.97     13.74 o 
  -1  -7  15       53.07       23.83      8.20 o 
   0  -7  15       92.90      110.26     14.80 o 
   1  -7  15        0.03        4.40      8.54 o 
   2  -7  15        8.53       30.82     12.08 o 
  -5  -6  15       38.81       51.69     14.32 o 
  -4  -6  15      149.29      180.33     19.93 o 
  -3  -6  15      227.77      222.12     20.70 o 
  -2  -6  15        2.12       -5.62      5.62 o 
  -1  -6  15      187.84      206.46     19.29 o 
   0  -6  15        6.73        5.59      6.39 o 
   1  -6  15       38.32       36.33     12.28 o 
   2  -6  15       32.31       46.15      9.61 o 
   3  -6  15       62.94       27.28     15.41 o 
  -6  -5  15       24.10       15.77      7.79 o 
  -5  -5  15        7.66       17.53      9.98 o 
  -4  -5  15       13.47        9.26      6.65 o 
  -3  -5  15        3.40       -5.06      5.06 o 
  -2  -5  15      101.86      103.35     13.77 o 
  -1  -5  15        6.61        0.88      5.84 o 
   0  -5  15       29.53       44.32      9.68 o 
   1  -5  15        0.44        5.23      7.86 o 
   2  -5  15        5.05        3.33      9.30 o 
   3  -5  15      231.11      235.95     31.43 o 
   4  -5  15       44.03       44.26     14.85 o 
  -7  -4  15       65.64       76.66     25.31 o 
  -6  -4  15        5.19       -8.89      9.50 o 
  -5  -4  15       30.36       24.85      7.61 o 
  -4  -4  15       13.67       22.20      6.29 o 
  -3  -4  15        7.77        9.07      5.13 o 
  -2  -4  15       35.83       34.87      7.04 o 
  -1  -4  15       11.51       13.21      5.17 o 
   0  -4  15       10.66       16.33      5.76 o 
   1  -4  15       72.48       93.83     12.01 o 
   2  -4  15       35.39       35.92     12.61 o 
   3  -4  15      182.99      184.79     16.70 o 
   4  -4  15        5.82        5.37      9.75 o 
   5  -4  15       33.27       24.32      8.50 o 
  -7  -3  15        2.26       -0.85      7.98 o 
  -6  -3  15       15.97       20.02     13.06 o 
  -5  -3  15        8.70       12.66      6.58 o 
  -4  -3  15       50.35       78.62     14.92 o 
  -3  -3  15       79.24       78.76      9.50 o 
  -2  -3  15       65.08       59.64      8.31 o 
  -1  -3  15      167.67      175.97     12.83 o 
   0  -3  15      134.03      148.57     11.68 o 
   1  -3  15       81.94       80.96     10.97 o 
   2  -3  15       21.37       28.18      7.30 o 
   3  -3  15       18.56       16.98      6.89 o 
   4  -3  15       29.21       23.20      7.49 o 
   5  -3  15        3.68        8.11      7.12 o 
   6  -3  15        0.10       -1.22      5.95 o 
  -7  -2  15       41.87       73.96     15.76 o 
  -6  -2  15       42.40       33.17      9.70 o 
  -5  -2  15       20.22       29.89     16.07 o 
  -4  -2  15       23.07       31.43      9.29 o 
  -3  -2  15      171.68      178.97     13.69 o 
  -2  -2  15       22.86       23.85      5.99 o 
  -1  -2  15        0.10        1.73      4.64 o 
   0  -2  15        9.96        5.74      5.29 o 
   1  -2  15       69.00       60.34      9.82 o 
   2  -2  15      214.66      216.29     14.67 o 
   3  -2  15        0.42       -0.38      4.07 o 
   4  -2  15       56.72       59.16     10.06 o 
   5  -2  15        4.32       -0.82      5.46 o 
   6  -2  15        0.01       -1.90      6.11 o 
   7  -2  15        8.79        0.74     10.81 o 
  -7  -1  15        7.56        2.26      8.67 o 
  -6  -1  15        0.01       -6.27      6.27 o 
  -5  -1  15       92.39       90.45     12.93 o 
  -4  -1  15        7.12        9.67      5.17 o 
  -3  -1  15       50.40       52.40      8.53 o 
  -2  -1  15      282.98      275.41     18.65 o 
  -1  -1  15      102.77       83.94     11.05 o 
   0  -1  15      102.28      102.46     12.22 o 
   1  -1  15      591.26      593.93     23.74 o 
   2  -1  15      144.60      148.02     11.42 o 
   3  -1  15      227.65      225.14     13.57 o 
   4  -1  15        9.92       12.53      6.34 o 
   5  -1  15       47.89       49.30     12.88 o 
   6  -1  15       42.14       33.17      9.01 o 
   7  -1  15        1.55       -1.79      9.17 o 
   8  -1  15       16.93       17.48      8.57 o 
  -7   0  15       23.88       31.34     11.39 o 
  -6   0  15       50.79       53.05     14.15 o 
  -5   0  15        5.64       -4.19     10.76 o 
  -4   0  15       47.37       52.50      8.15 o 
  -3   0  15      152.91      148.79     12.21 o 
  -2   0  15        2.12        3.39      5.26 o 
  -1   0  15       94.59       81.96     27.13 o 
   0   0  15       15.92       23.97     18.64 o 
   1   0  15       68.10       57.23      9.29 o 
   2   0  15       87.22      100.86      9.77 o 
   3   0  15        4.70       -1.21      4.10 o 
   4   0  15        9.37        8.77      4.53 o 
   5   0  15       55.50       58.32     10.55 o 
   6   0  15       90.26       76.68     12.40 o 
   7   0  15        3.60       14.56      7.45 o 
   8   0  15       21.03       14.20      8.56 o 
  -7   1  15        1.41        2.93      6.14 o 
  -6   1  15       65.68       82.45     12.91 o 
  -5   1  15        1.16        4.37      5.79 o 
  -4   1  15      150.44      133.24     14.87 o 
  -3   1  15      164.14      147.18     22.48 o 
  -2   1  15      200.87      180.80     15.87 o 
  -1   1  15      519.39      507.81     23.25 o 
   0   1  15        2.68        1.14      4.16 o 
   1   1  15      149.10      162.88     14.43 o 
   2   1  15      539.66      528.04     18.29 o 
   3   1  15        0.17       -3.39      3.39 o 
   4   1  15       81.09       75.70      8.53 o 
   5   1  15       79.49       77.92     11.14 o 
   6   1  15      139.31      143.78     15.43 o 
   7   1  15       30.49       25.68      7.82 o 
   8   1  15        4.29       -5.50      6.06 o 
  -7   2  15        1.26        4.28      6.62 o 
  -6   2  15        5.75        4.30     10.81 o 
  -5   2  15       41.81       37.83      9.61 o 
  -4   2  15       20.13       39.56     12.18 o 
  -3   2  15        0.72       -6.41      6.47 o 
  -2   2  15       11.72       15.55      5.81 o 
  -1   2  15      104.27      108.77     12.90 o 
   0   2  15        2.60        3.41     10.79 o 
   1   2  15        3.96        7.18      4.76 o 
   2   2  15        1.76        3.21      3.91 o 
   3   2  15      129.38      135.45     11.13 o 
   4   2  15        0.03        4.50      4.44 o 
   5   2  15      129.28      142.48     12.66 o 
   6   2  15      159.93      177.35     20.56 o 
   7   2  15       61.38       54.50     13.06 o 
   8   2  15        1.88        4.61      5.80 o 
   9   2  15       33.12       28.77      9.42 o 
  -6   3  15        9.35       10.32      7.25 o 
  -5   3  15      163.66      173.25     24.10 o 
  -4   3  15      117.41      109.49     19.65 o 
  -3   3  15      186.27      164.63     16.51 o 
  -2   3  15      245.86      220.43     17.58 o 
  -1   3  15       54.70       47.23      8.61 o 
   0   3  15      155.52      160.21     14.75 o 
   1   3  15       61.79       64.75      7.96 o 
   2   3  15       48.41       53.84      8.09 o 
   3   3  15        6.44        6.41      4.48 o 
   4   3  15       67.75       84.71      9.40 o 
   5   3  15        2.22        3.37      4.18 o 
   6   3  15      122.59      123.64     13.72 o 
   7   3  15        0.09       -0.83      4.78 o 
   8   3  15       65.66       45.99     10.08 o 
   9   3  15        2.41        6.44     11.32 o 
  -6   4  15       25.64       30.42     11.27 o 
  -5   4  15       10.03       15.71     10.16 o 
  -4   4  15       58.88       67.50     15.31 o 
  -3   4  15      203.10      208.90     17.81 o 
  -2   4  15       12.82       10.10      5.18 o 
  -1   4  15       96.96       77.56     11.21 o 
   0   4  15      174.10      136.66     13.53 o 
   1   4  15       84.77       95.49      9.06 o 
   2   4  15     1156.39     1160.36     27.93 o 
   3   4  15      156.24      125.48     10.69 o 
   4   4  15       55.34       62.75      7.76 o 
   5   4  15       67.67       67.15      8.14 o 
   6   4  15      907.39      952.81     27.22 o 
   7   4  15      236.38      254.09     20.08 o 
   8   4  15       57.80       72.94     11.47 o 
   9   4  15      157.88      170.64     23.06 o 
  -6   5  15       10.79       15.86      8.54 o 
  -5   5  15       26.26       31.17     12.48 o 
  -4   5  15       15.36       22.84     11.82 o 
  -3   5  15      100.65      104.13     18.90 o 
  -2   5  15      146.95      135.05     14.52 o 
  -1   5  15      200.54      196.21     18.54 o 
   0   5  15       34.81       33.23      8.72 o 
   1   5  15       37.21       34.73      8.32 o 
   2   5  15       26.33       19.11      5.00 o 
   3   5  15       35.02       31.54     10.19 o 
   4   5  15        0.09        6.43      4.65 o 
   5   5  15       28.49       35.69      6.47 o 
   6   5  15       21.62       35.78     12.69 o 
   7   5  15        0.95        5.28      5.18 o 
   8   5  15       19.70       22.73      6.72 o 
   9   5  15        5.47        6.39      5.51 o 
  -5   6  15       10.91       10.21      9.04 o 
  -4   6  15       62.43       53.46     14.65 o 
  -3   6  15      125.64      128.49     20.97 o 
  -2   6  15        8.10        7.23      9.42 o 
  -1   6  15      195.75      222.47     17.94 o 
   0   6  15       63.26       70.32     10.72 o 
   1   6  15        0.63       -2.57      3.98 o 
   2   6  15      166.70      188.60     16.27 o 
   3   6  15        0.65        4.70      4.14 o 
   4   6  15       72.62       68.79      8.57 o 
   5   6  15        8.39        1.95      4.51 o 
   6   6  15       41.23       39.42      7.02 o 
   7   6  15        0.34        3.00      4.41 o 
   8   6  15        0.03       -3.21      5.56 o 
   9   6  15        9.37       -1.56      5.66 o 
  -5   7  15        4.60        7.23      9.25 o 
  -4   7  15        0.13       12.73      8.89 o 
  -3   7  15        0.29       14.70      8.64 o 
  -2   7  15       44.79       50.04      9.79 o 
  -1   7  15        2.51        7.64      6.39 o 
   0   7  15      219.01      232.27     18.55 o 
   1   7  15        0.48        2.94      3.84 o 
   2   7  15       46.51       50.93      7.97 o 
   3   7  15        0.37        9.24      6.11 o 
   4   7  15        4.91       10.32      4.66 o 
   5   7  15      266.80      240.97     15.38 o 
   6   7  15       12.66       15.15      5.72 o 
   7   7  15        0.15       -4.48      4.48 o 
   8   7  15        0.02        8.89      5.75 o 
   9   7  15        1.11        1.52      5.58 o 
  -4   8  15       41.25       45.98     15.26 o 
  -3   8  15        5.84       18.85     11.17 o 
  -2   8  15        5.32        4.95      9.04 o 
  -1   8  15        3.18       18.70      6.42 o 
   0   8  15      193.20      207.36     19.22 o 
   1   8  15       46.62       71.53     11.75 o 
   2   8  15       57.89       71.65      9.16 o 
   3   8  15        9.64       -1.13      9.47 o 
   4   8  15      115.71      122.30     12.05 o 
   5   8  15        1.08        0.17      4.05 o 
   6   8  15       42.54       46.70      7.64 o 
   7   8  15       63.36       77.18      9.76 o 
   8   8  15       41.87       44.87      7.90 o 
   9   8  15        3.39        5.36      6.65 o 
  -3   9  15       66.10       61.59     16.47 o 
  -2   9  15        2.06       -6.77      6.77 o 
  -1   9  15        0.01       -4.60      4.60 o 
   0   9  15       20.32       30.51      8.20 o 
   1   9  15      181.79      195.41     14.80 o 
   2   9  15        2.73        0.21      8.59 o 
   3   9  15        3.10        3.87      4.98 o 
   4   9  15       12.77        9.82      5.29 o 
   5   9  15       42.09       50.44     10.17 o 
   6   9  15       43.23       71.91      9.70 o 
   7   9  15        0.41       -5.54      8.11 o 
   8   9  15        0.62       -3.65      4.56 o 
   9   9  15       19.86       27.50      8.58 o 
  -2  10  15       34.51       37.34     13.89 o 
  -1  10  15        5.34       14.45      9.95 o 
   0  10  15        8.50       11.21      6.23 o 
   1  10  15        7.29        2.89      4.72 o 
   2  10  15        3.02        6.88      5.53 o 
   3  10  15      117.75      128.97     20.35 o 
   4  10  15        4.96       18.98      5.99 o 
   5  10  15        8.64        9.69      5.61 o 
   6  10  15       11.95        4.75      4.96 o 
   7  10  15       37.95       35.24      8.52 o 
   8  10  15        1.09       -1.56      6.18 o 
  -1  11  15        0.02       -8.03      8.03 o 
   0  11  15       13.29       16.88     11.67 o 
   1  11  15        0.29        4.66      7.24 o 
   2  11  15       16.41       21.78      9.48 o 
   3  11  15       15.74       10.20      7.38 o 
   4  11  15       26.72       32.57     18.37 o 
   5  11  15       39.39       47.94     24.35 o 
   6  11  15       14.94       10.70      8.62 o 
   7  11  15       69.57       70.50     20.01 o 
   8  11  15        0.47       -8.89      8.89 o 
   1  12  15        2.28        3.01     11.82 o 
   2  12  15       54.53       48.86     11.72 o 
   3  12  15       21.26       26.41      9.91 o 
   4  12  15       96.28       67.14     14.07 o 
   5  12  15        0.33        4.05      9.36 o 
   6  12  15       37.19       42.66     13.26 o 
  -4  -6  16       34.02       50.73     20.29 o 
  -3  -6  16       11.78       16.50      8.62 o 
  -2  -6  16        0.03        1.71      6.69 o 
  -1  -6  16        1.65       -0.83      6.93 o 
   0  -6  16      139.13      159.65     17.56 o 
  -5  -5  16      248.99      302.86     25.45 o 
  -4  -5  16        2.76       -1.37      6.64 o 
  -3  -5  16      263.80      289.36     22.98 o 
  -2  -5  16      123.06      160.11     17.57 o 
  -1  -5  16      111.68      121.73     15.18 o 
   0  -5  16       29.38       42.29     13.79 o 
   1  -5  16        0.83        1.36      8.89 o 
   3  -5  16       27.84       32.79     13.74 o 
  -6  -4  16       73.52       78.88     14.60 o 
  -5  -4  16        0.96        2.39      6.50 o 
  -4  -4  16       83.53      108.90     12.22 o 
  -3  -4  16       16.39       25.75      7.77 o 
  -2  -4  16       55.12       51.03     10.25 o 
  -1  -4  16       14.27       15.96      5.70 o 
   0  -4  16       97.47      107.38     13.70 o 
   1  -4  16        7.97       -5.12     13.87 o 
   2  -4  16       31.57       36.43     12.03 o 
   3  -4  16       17.77       13.75      7.54 o 
   4  -4  16        1.07       -5.61      5.61 o 
  -6  -3  16       25.35       25.26      9.07 o 
  -5  -3  16       32.91       49.10     10.03 o 
  -4  -3  16       16.31       22.52      7.28 o 
  -3  -3  16       41.27       37.83      7.77 o 
  -2  -3  16       20.25       23.47      6.44 o 
  -1  -3  16        0.19        3.91      5.94 o 
   0  -3  16        0.46       -6.25     12.38 o 
   1  -3  16      566.25      541.65     23.69 o 
   2  -3  16        8.99       26.69      7.20 o 
   3  -3  16       17.81       16.36      7.34 o 
   4  -3  16        0.01       -5.04      5.92 o 
   5  -3  16       11.22       10.08      6.81 o 
  -6  -2  16        0.16        3.58      7.20 o 
  -5  -2  16       13.43       27.83      7.54 o 
  -4  -2  16        2.69        2.14      8.49 o 
  -3  -2  16       58.42       62.94      9.06 o 
  -2  -2  16      312.62      319.46     21.24 o 
  -1  -2  16      379.90      312.26     19.28 o 
   0  -2  16      110.20       80.71     15.03 o 
   1  -2  16       97.57      109.33     16.70 o 
   2  -2  16      535.04      511.91     22.69 o 
   3  -2  16       98.72      107.36     13.96 o 
   4  -2  16       22.66        6.27      8.99 o 
   5  -2  16        1.36       -2.70      5.89 o 
   6  -2  16       19.49       11.07      7.74 o 
  -6  -1  16       80.02       89.26     20.89 o 
  -5  -1  16       86.78      105.50     21.57 o 
  -4  -1  16       23.46       17.10      6.24 o 
  -3  -1  16      253.72      195.63     29.13 o 
  -2  -1  16        0.11        0.72      6.09 o 
  -1  -1  16       12.17       15.60      6.20 o 
   0  -1  16        3.60       14.08      6.52 o 
   1  -1  16       29.39       26.14      8.01 o 
   2  -1  16       12.81        9.62      4.83 o 
   3  -1  16       79.96       93.49     10.01 o 
   4  -1  16        7.59       12.38      6.97 o 
   5  -1  16       99.23       89.50     12.76 o 
   6  -1  16       44.45       51.75     10.65 o 
   7  -1  16        7.59        6.92      7.33 o 
  -6   0  16       87.23      100.04     19.76 o 
  -5   0  16       45.24       16.12      9.25 o 
  -4   0  16       28.54       14.92     11.70 o 
  -3   0  16       19.74        2.18      8.69 o 
  -2   0  16      848.75      801.32     30.61 o 
  -1   0  16       92.81      111.06     17.08 o 
   0   0  16       40.52       39.01      8.57 o 
   1   0  16       20.95       29.25      8.00 o 
   2   0  16       26.75       26.30      6.18 o 
   3   0  16      413.37      405.57     16.76 o 
   4   0  16       84.06       90.93     12.27 o 
   5   0  16       51.75       50.55     14.63 o 
   6   0  16      115.10      138.30     19.38 o 
   7   0  16        1.67        3.47      7.17 o 
  -6   1  16       29.30       37.37     10.11 o 
  -5   1  16       47.40       55.43     14.10 o 
  -4   1  16       87.73       96.40     18.29 o 
  -3   1  16       25.75       20.83      6.75 o 
  -2   1  16      174.28      154.62     16.11 o 
  -1   1  16        0.10        0.73      5.18 o 
   0   1  16       49.44       37.72      8.52 o 
   1   1  16        0.59       -1.19      5.03 o 
   2   1  16       71.57       74.87      8.79 o 
   3   1  16       51.77       59.92     10.98 o 
   4   1  16        3.19        7.53      5.14 o 
   5   1  16       32.85       41.49      9.54 o 
   6   1  16      103.17      123.51     20.51 o 
   7   1  16        0.75       -6.72      6.72 o 
   8   1  16       25.42       39.76     10.76 o 
  -6   2  16        1.22       13.09      7.88 o 
  -5   2  16      175.15      223.98     28.60 o 
  -4   2  16       88.44       72.66     16.17 o 
  -3   2  16      112.26      103.71     13.63 o 
  -2   2  16      324.15      279.61     19.61 o 
  -1   2  16      343.11      292.92     18.74 o 
   0   2  16       58.17       56.63     14.96 o 
   1   2  16        9.59       11.14      5.72 o 
   2   2  16      323.77      292.37     14.00 o 
   3   2  16       71.94       74.25      9.75 o 
   4   2  16        0.81        9.44      4.75 o 
   5   2  16      276.13      292.15     16.05 o 
   6   2  16       33.08       33.53      8.51 o 
   7   2  16      142.15      117.83     14.81 o 
   8   2  16       12.99       14.27      7.93 o 
  -6   3  16       28.22       51.08     14.85 o 
  -5   3  16        1.40        6.57      8.94 o 
  -4   3  16        0.63       15.81     10.11 o 
  -3   3  16       18.60       26.41      8.77 o 
  -2   3  16        1.14        5.76      5.06 o 
  -1   3  16        0.25       -3.86      4.15 o 
   0   3  16       38.88       37.13      8.85 o 
   1   3  16        3.43       -0.68      4.89 o 
   2   3  16       15.41        2.58      7.16 o 
   3   3  16      141.10      130.28     11.21 o 
   4   3  16       12.95       10.28      4.98 o 
   5   3  16        7.64       12.15      6.79 o 
   6   3  16      125.52      121.75     14.40 o 
   7   3  16       29.87       33.74      8.43 o 
   8   3  16       15.66        0.96      6.24 o 
  -5   4  16        3.66       -0.86      7.38 o 
  -4   4  16       87.34       85.64     17.18 o 
  -3   4  16      104.12       98.93     22.76 o 
  -2   4  16        1.46       -0.99      4.33 o 
  -1   4  16        0.11       -2.58      4.38 o 
   0   4  16       13.88        9.06      5.29 o 
   1   4  16       11.18       20.03      6.81 o 
   2   4  16       29.38       26.87      6.20 o 
   3   4  16      247.45      246.40     14.44 o 
   4   4  16       19.23       13.15      9.84 o 
   5   4  16       39.05       34.28      9.89 o 
   6   4  16      140.35      128.41     12.02 o 
   7   4  16        0.49        5.68      5.39 o 
   8   4  16        0.31        6.31      5.50 o 
   9   4  16        1.36        8.18      8.69 o 
  -5   5  16       15.54       22.23     11.37 o 
  -4   5  16        7.99        6.27      9.04 o 
  -3   5  16        6.16        3.33      8.39 o 
  -2   5  16        0.81        1.92      4.56 o 
  -1   5  16       90.31       98.78     12.93 o 
   0   5  16      341.95      354.95     31.28 o 
   1   5  16       98.21       88.00     13.54 o 
   2   5  16       52.54       64.54      8.41 o 
   3   5  16      340.13      362.94     16.36 o 
   4   5  16       19.08       19.74      5.68 o 
   5   5  16       51.08       53.80      7.92 o 
   6   5  16       11.69       12.77      5.15 o 
   7   5  16       83.64      104.31     13.49 o 
   8   5  16       39.05       35.59     25.46 o 
   9   5  16        0.42       -1.05      6.01 o 
  -5   6  16       54.61       42.64     14.10 o 
  -4   6  16        0.04       -6.32      7.12 o 
  -3   6  16      138.46      151.53     23.85 o 
  -2   6  16       60.44       88.07     11.93 o 
  -1   6  16       24.34       31.28      7.69 o 
   0   6  16      193.52      212.90     18.45 o 
   1   6  16        4.33        4.40      5.17 o 
   2   6  16        2.01        1.14      4.63 o 
   3   6  16       32.37       30.66      6.49 o 
   4   6  16        4.93        7.86      8.29 o 
   5   6  16        0.15        3.22      4.34 o 
   6   6  16       10.06       14.13      5.51 o 
   7   6  16      237.94      242.44     16.07 o 
   8   6  16       23.64       21.88      9.40 o 
   9   6  16       37.38       32.45     15.66 o 
  -4   7  16        3.74        0.30      8.03 o 
  -3   7  16        0.03       13.14      9.50 o 
  -2   7  16       31.07       30.57     13.01 o 
  -1   7  16       28.46       25.09     18.34 o 
   0   7  16        0.21       -0.39      9.30 o 
   1   7  16      196.34      209.82     18.58 o 
   2   7  16        4.71        5.44      4.95 o 
   3   7  16       11.46        8.79      6.03 o 
   4   7  16        0.39        4.98      4.65 o 
   5   7  16        3.41       -3.51      3.51 o 
   6   7  16        6.15       13.60      6.11 o 
   7   7  16      221.86      207.92     15.12 o 
   8   7  16       23.15       50.84      9.37 o 
   9   7  16       26.68       28.15      8.87 o 
  -3   8  16        5.01        5.91      9.15 o 
  -2   8  16        7.37        8.84      8.59 o 
  -1   8  16       28.92       40.97     10.23 o 
   0   8  16       76.68       84.09     12.72 o 
   1   8  16        2.01        9.36      5.84 o 
   2   8  16        0.05        5.03      4.93 o 
   3   8  16       34.79       25.77      6.59 o 
   4   8  16        4.42        8.04      5.80 o 
   5   8  16        1.49       -4.82      7.48 o 
   6   8  16       59.33       60.63     10.24 o 
   7   8  16      136.97      135.17     13.17 o 
   8   8  16       24.04       21.51      6.64 o 
  -2   9  16       50.72       23.95     11.52 o 
  -1   9  16        6.65       15.46     10.26 o 
   0   9  16        1.49       21.03      7.16 o 
   1   9  16       88.09       70.54     10.99 o 
   2   9  16       39.83       38.33      7.94 o 
   3   9  16       91.01       89.92     11.10 o 
   4   9  16        0.05       -5.51      5.51 o 
   5   9  16       11.18       12.21      6.90 o 
   6   9  16        0.12       -3.69      4.25 o 
   7   9  16       17.11       15.91      6.03 o 
   8   9  16        0.22        7.39      6.27 o 
  -1  10  16        0.00        4.14     11.12 o 
   0  10  16        3.20       -0.05      7.60 o 
   1  10  16        0.56        0.71      5.68 o 
   2  10  16       29.46       18.98      6.44 o 
   3  10  16        0.44        0.96      5.07 o 
   4  10  16       14.37       40.29      8.04 o 
   5  10  16       30.76       35.13      7.75 o 
   6  10  16       17.94       29.21      7.86 o 
   7  10  16       23.01       11.98      7.26 o 
   8  10  16        0.33        0.33      5.09 o 
   0  11  16        1.66        5.00      9.90 o 
   1  11  16        1.52       10.05     10.16 o 
   2  11  16        1.32        7.77     13.39 o 
   3  11  16      158.55      180.59     29.15 o 
   4  11  16       14.11       15.63     17.86 o 
   5  11  16        0.57       15.70     12.33 o 
   6  11  16       11.25       17.93     10.56 o 
   7  11  16       13.94       12.82      9.73 o 
   3  12  16        8.60       -1.27      8.45 o 
   4  12  16        5.65        9.08      9.55 o 
   5  12  16        8.73       16.67     10.11 o 
  -3  -5  17       58.52       85.64     14.06 o 
  -2  -5  17        7.10        6.06     12.08 o 
  -1  -5  17        2.70       13.19      9.45 o 
   0  -5  17        6.62       25.16     13.54 o 
  -4  -4  17       62.50       73.28     13.06 o 
  -3  -4  17        2.01        3.45      7.08 o 
  -2  -4  17      332.87      395.67     56.18 o 
  -1  -4  17      223.57      256.09     19.78 o 
   0  -4  17       75.41       82.31     15.31 o 
   1  -4  17       19.42       25.63      7.76 o 
   2  -4  17        0.66        8.34      8.49 o 
   3  -4  17       48.93       57.04     15.41 o 
  -5  -3  17        2.45        2.10      6.55 o 
  -4  -3  17       17.81       25.13      8.72 o 
  -3  -3  17        0.61        2.04      6.80 o 
  -2  -3  17        0.21       -1.48      5.98 o 
  -1  -3  17        3.40        5.01      6.87 o 
   0  -3  17        5.40        4.63      6.67 o 
   1  -3  17        1.75       -1.94      9.90 o 
   2  -3  17       38.66       43.68     13.59 o 
   3  -3  17        7.57       15.46      8.51 o 
   4  -3  17       12.72       14.66      7.67 o 
  -5  -2  17        0.05       -6.77      8.44 o 
  -4  -2  17       89.03       89.92     14.82 o 
  -3  -2  17       17.44       12.99      6.68 o 
  -2  -2  17        1.41       -5.29      5.29 o 
  -1  -2  17      251.31      268.73     20.33 o 
   0  -2  17       28.33       39.20      9.22 o 
   1  -2  17        0.12       -2.07      5.27 o 
   2  -2  17      102.26      122.85     18.19 o 
   3  -2  17       19.21        8.66      6.36 o 
   4  -2  17       13.68        6.22      6.79 o 
   5  -2  17       23.74        1.67     21.47 o 
  -5  -1  17        3.35        7.73      8.64 o 
  -4  -1  17        4.02       -2.02      5.36 o 
  -3  -1  17       59.47       52.09     11.47 o 
  -2  -1  17        4.68        4.12      5.39 o 
  -1  -1  17      293.60      321.27     22.00 o 
   0  -1  17       33.01       27.36     22.48 o 
   1  -1  17        2.85        2.18      5.62 o 
   2  -1  17        0.07       -4.60      4.84 o 
   3  -1  17      446.43      459.91     18.85 o 
   4  -1  17        9.35       12.97      7.22 o 
   5  -1  17        1.21        5.99     12.13 o 
   6  -1  17       15.98       17.89      7.29 o 
  -5   0  17       43.50       31.33     11.87 o 
  -4   0  17       29.57       29.97      8.15 o 
  -3   0  17      294.08      269.47     20.92 o 
  -2   0  17       20.75       16.59     11.12 o 
  -1   0  17      153.64      129.12     14.68 o 
   0   0  17        0.02        0.39      5.93 o 
   1   0  17       18.95       16.55      7.09 o 
   2   0  17       30.01       28.83      8.03 o 
   3   0  17       73.08       58.55      8.71 o 
   4   0  17       67.62       72.52     11.15 o 
   5   0  17       75.28       68.86     11.09 o 
   6   0  17        6.48       -0.31      6.49 o 
   7   0  17        1.04       -2.59      7.03 o 
  -5   1  17        1.44       -4.35      7.02 o 
  -4   1  17        9.76        2.83      8.44 o 
  -3   1  17        2.74       14.73      6.53 o 
  -2   1  17       46.44       46.19     13.06 o 
  -1   1  17       46.94       51.55      9.74 o 
   0   1  17        6.64        3.38      5.38 o 
   1   1  17       34.72       51.03     10.00 o 
   2   1  17       13.84        8.54     11.92 o 
   3   1  17       39.10       38.23      7.06 o 
   4   1  17      112.26      132.60     11.98 o 
   5   1  17       36.71       50.25      9.97 o 
   6   1  17        5.30        7.18      6.04 o 
   7   1  17        5.94        5.05     12.73 o 
  -5   2  17        0.04       -0.76      7.43 o 
  -4   2  17      147.77      160.27     23.44 o 
  -3   2  17      222.94      232.24     20.42 o 
  -2   2  17        3.17        3.78      5.42 o 
  -1   2  17      122.21       99.88     13.13 o 
   0   2  17        6.04       -2.63      4.25 o 
   1   2  17        9.43       15.55      6.62 o 
   2   2  17       10.04        9.59      6.42 o 
   3   2  17       43.23       34.59      6.71 o 
   4   2  17       41.50       42.75      7.80 o 
   5   2  17        7.76        5.12      6.08 o 
   6   2  17        0.04        8.57      6.61 o 
   7   2  17       11.34       21.47      7.95 o 
  -5   3  17       27.20       25.82     10.81 o 
  -4   3  17        5.23       -3.33      7.07 o 
  -3   3  17       68.58       77.21     12.15 o 
  -2   3  17      211.73      242.72     19.56 o 
  -1   3  17       25.41       16.88      6.78 o 
   0   3  17       99.06       88.29     12.44 o 
   1   3  17      541.61      533.71     24.83 o 
   2   3  17      188.96      174.57     16.31 o 
   3   3  17      214.08      207.59     14.34 o 
   4   3  17      111.53      119.34     15.89 o 
   5   3  17      103.00      124.96     12.62 o 
   6   3  17      146.99      147.69     16.05 o 
   7   3  17       47.27       43.23     11.95 o 
   8   3  17       74.55       44.69     11.74 o 
  -5   4  17        3.04       -6.42      7.33 o 
  -4   4  17        2.79        2.58      7.02 o 
  -3   4  17        0.98       -4.88      4.88 o 
  -2   4  17        2.83        3.34      4.64 o 
  -1   4  17       50.52       72.65     11.86 o 
   0   4  17      111.92      113.50     31.25 o 
   1   4  17        1.19        1.90      5.09 o 
   2   4  17        5.23        6.39      5.36 o 
   3   4  17       74.68       75.94      9.31 o 
   4   4  17        7.30        7.15      4.53 o 
   5   4  17      127.53      141.19     12.42 o 
   6   4  17       48.13       36.29      8.19 o 
   7   4  17        3.64        4.39      5.86 o 
   8   4  17        9.68        6.67      6.54 o 
  -4   5  17        9.05        7.02      9.30 o 
  -3   5  17       19.52       13.89      8.74 o 
  -2   5  17      112.00      114.18     14.66 o 
  -1   5  17       88.95      103.70     13.82 o 
   0   5  17      102.50       99.91     13.23 o 
   1   5  17       24.96       31.90     12.25 o 
   2   5  17      126.05      150.57     16.11 o 
   3   5  17        4.08        9.78      4.83 o 
   4   5  17        2.99        4.68      6.76 o 
   5   5  17       16.10       15.69      5.19 o 
   6   5  17        0.46        7.36      5.13 o 
   7   5  17       21.23       35.83      8.97 o 
   8   5  17        2.60       -5.07      5.52 o 
  -4   6  17        0.27       -7.07      7.07 o 
  -3   6  17        1.92       16.52      9.85 o 
  -2   6  17      155.07      130.93     15.52 o 
  -1   6  17       12.60        4.98      5.31 o 
   0   6  17        3.27        5.22      5.17 o 
   1   6  17       64.74       59.65     12.88 o 
   2   6  17       21.34       21.17      9.75 o 
   3   6  17       36.64       38.40      7.00 o 
   4   6  17       85.13      125.53     12.11 o 
   5   6  17       19.14       15.39      5.68 o 
   6   6  17      276.13      285.22     17.07 o 
   7   6  17        8.68       15.07      6.09 o 
   8   6  17       19.91       20.88     12.53 o 
  -3   7  17        3.10       -4.60      7.53 o 
  -2   7  17        2.73       -3.34      5.26 o 
  -1   7  17       30.61       34.03      7.82 o 
   0   7  17       62.98       59.33     10.91 o 
   1   7  17       16.39       14.66     10.96 o 
   2   7  17       61.84       61.65     11.72 o 
   3   7  17       26.43        8.44      6.10 o 
   4   7  17       19.87       12.34      9.69 o 
   5   7  17        1.25        1.46      4.62 o 
   6   7  17       27.41       47.93      8.18 o 
   7   7  17        8.63       14.74      5.91 o 
   8   7  17        0.78        1.44      6.33 o 
  -2   8  17       19.34       31.48     12.43 o 
  -1   8  17       80.40      104.08     14.16 o 
   0   8  17       23.47       32.95      8.94 o 
   1   8  17        0.37       11.43      6.47 o 
   2   8  17      250.66      296.41     18.04 o 
   3   8  17       16.86       23.64      8.03 o 
   4   8  17       37.63       55.28      9.05 o 
   5   8  17        2.25        7.82      5.33 o 
   6   8  17        4.86       10.07      7.94 o 
   7   8  17       22.31       27.95      7.52 o 
   8   8  17        3.65       18.31     11.72 o 
  -1   9  17       50.56       72.77     11.90 o 
   0   9  17       26.26       21.72      7.96 o 
   1   9  17       19.97       23.27      8.47 o 
   2   9  17        0.00       -8.16      8.16 o 
   3   9  17        5.59        4.27      7.69 o 
   4   9  17       27.46       33.08      7.31 o 
   5   9  17        0.01       -1.85      5.99 o 
   6   9  17        3.72        5.09      5.04 o 
   7   9  17       12.47       10.16     11.88 o 
   0  10  17       18.04       39.25     15.03 o 
   1  10  17       18.45       17.44     10.03 o 
   2  10  17      123.85      131.33     13.21 o 
   3  10  17        3.80        1.45      5.43 o 
   4  10  17        1.30        3.40     11.58 o 
   5  10  17       26.76       34.93      8.05 o 
   6  10  17        7.14        6.31     10.03 o 
   2  11  17        1.00        3.68      8.82 o 
   3  11  17       20.11       26.91     11.63 o 
   4  11  17        7.36       14.38     10.11 o 
   5  11  17        0.39       10.10      9.74 o 
  -2  -4  18        0.66       19.45     13.69 o 
  -1  -4  18        9.40       20.46     13.19 o 
   0  -4  18       18.98        6.87     11.22 o 
   1  -4  18        2.90       20.72     11.62 o 
  -3  -3  18      159.75      187.90     20.13 o 
  -2  -3  18       35.27       54.91     17.84 o 
  -1  -3  18      126.47      153.55     16.98 o 
   0  -3  18        1.80        8.64      6.83 o 
   1  -3  18        0.05        1.55      6.46 o 
   2  -3  18       40.62       43.35     13.49 o 
   3  -3  18       64.12       76.09     18.19 o 
  -4  -2  18        2.00       -7.75     12.43 o 
  -3  -2  18       14.45       15.51      8.02 o 
  -2  -2  18        0.62       14.95      7.45 o 
  -1  -2  18       53.85       64.30     11.79 o 
   0  -2  18      136.70      137.13     15.86 o 
   1  -2  18        6.75        2.11      6.04 o 
   2  -2  18       15.73       13.07      7.19 o 
   3  -2  18        3.74        8.29      9.20 o 
   4  -2  18        2.35       -2.81     14.12 o 
  -4  -1  18       25.61       37.69      9.52 o 
  -3  -1  18       34.24       57.13     11.63 o 
  -2  -1  18       32.86       48.07     10.54 o 
  -1  -1  18       13.39       13.07      7.36 o 
   0  -1  18       98.20      110.81     14.02 o 
   1  -1  18      112.05      128.74     15.10 o 
   2  -1  18        0.75       -1.02      8.29 o 
   3  -1  18       22.44       36.23     13.04 o 
   4  -1  18       92.96       93.25     13.06 o 
   5  -1  18        0.10       10.30     11.01 o 
  -4   0  18        9.09       12.88      9.73 o 
  -3   0  18       65.59       69.06     13.20 o 
  -2   0  18       10.94       17.65      8.69 o 
  -1   0  18       34.43       43.66      9.60 o 
   0   0  18       37.10       52.18      9.97 o 
   1   0  18       32.24       24.50      7.83 o 
   2   0  18       85.47       86.25     12.54 o 
   3   0  18       48.72       31.64      8.67 o 
   4   0  18      157.15      154.24     16.49 o 
   5   0  18        0.90        1.90      6.03 o 
   6   0  18        0.33        2.52      6.58 o 
  -4   1  18       36.19       50.68     14.50 o 
  -3   1  18      102.86      106.76     14.58 o 
  -2   1  18       53.29       57.58     21.65 o 
  -1   1  18       53.35       25.43      8.07 o 
   0   1  18        0.53       -5.03      5.37 o 
   1   1  18      191.56      183.40     17.68 o 
   2   1  18       68.43       64.57     14.73 o 
   3   1  18        2.05       -2.97      5.12 o 
   4   1  18      233.42      263.10     16.42 o 
   5   1  18       17.63       11.21      7.02 o 
   6   1  18       86.53       70.51     12.06 o 
  -4   2  18       11.77       26.63     10.96 o 
  -3   2  18       55.38       49.69     10.78 o 
  -2   2  18      138.32      142.66     16.63 o 
  -1   2  18        3.05        2.01     10.48 o 
   0   2  18        0.01       -0.65      4.97 o 
   1   2  18        4.85        8.87      6.07 o 
   2   2  18       36.43       26.86      8.17 o 
   3   2  18       37.40       35.32      8.66 o 
   4   2  18        5.76        7.59      4.91 o 
   5   2  18      159.37      151.35     16.45 o 
   6   2  18      100.88      112.31     28.12 o 
   7   2  18        2.15       -1.99      7.57 o 
  -4   3  18       32.57       37.69     14.55 o 
  -3   3  18       76.44      114.38     15.59 o 
  -2   3  18      121.06      118.71     28.19 o 
  -1   3  18       54.92       61.72     11.44 o 
   0   3  18       85.59       74.87     11.47 o 
   1   3  18        6.09       -2.69      4.69 o 
   2   3  18        5.55        8.70      5.86 o 
   3   3  18       60.88       64.72     10.95 o 
   4   3  18       10.95        3.91      5.09 o 
   5   3  18       21.88       16.61      6.55 o 
   6   3  18       32.04       26.46     11.34 o 
   7   3  18       49.59       70.36     12.26 o 
  -4   4  18       61.93       93.67     18.95 o 
  -3   4  18       21.25       19.38     15.33 o 
  -2   4  18       38.53       60.46     11.28 o 
  -1   4  18      292.32      320.67     22.45 o 
   0   4  18       25.80       32.85      9.07 o 
   1   4  18      307.57      319.18     22.24 o 
   2   4  18       73.13       80.34     12.19 o 
   3   4  18        3.59        2.20      5.44 o 
   4   4  18       31.84       37.28      8.27 o 
   5   4  18       16.75       12.25      5.63 o 
   6   4  18      140.09      165.25     17.40 o 
   7   4  18       29.57       40.49      8.90 o 
  -3   5  18        0.99        3.73     13.84 o 
  -2   5  18        2.29        8.56      6.31 o 
  -1   5  18       11.52       10.52      5.79 o 
   0   5  18        4.02       -3.20      5.37 o 
   1   5  18       68.10       75.96     11.94 o 
   2   5  18       36.22       33.17     11.65 o 
   3   5  18        0.24       -0.96      4.18 o 
   4   5  18       12.76        9.94      5.93 o 
   5   5  18       43.54       54.90      8.57 o 
   6   5  18        9.05       17.35      6.27 o 
   7   5  18        0.42       -3.04      5.84 o 
  -3   6  18       25.62       22.33     13.24 o 
  -2   6  18       43.52       40.51     11.04 o 
  -1   6  18        7.06        7.23      5.87 o 
   0   6  18        0.44       -4.32      4.32 o 
   1   6  18        0.19       -1.80      4.77 o 
   2   6  18      132.27      136.40     15.64 o 
   3   6  18       71.20       76.43      9.34 o 
   4   6  18        9.95       13.12      5.32 o 
   5   6  18       46.33       69.28      9.09 o 
   6   6  18        7.88        6.13      5.93 o 
   7   6  18        1.68       14.84      7.28 o 
  -2   7  18       14.42       30.08      8.37 o 
  -1   7  18        7.93        8.69      5.94 o 
   0   7  18        1.28       -2.85      5.31 o 
   1   7  18       14.82        3.64      5.83 o 
   2   7  18       41.92       60.98     11.70 o 
   3   7  18        0.00        3.61      6.16 o 
   4   7  18        8.15        5.23      6.44 o 
   5   7  18        0.44       12.23      7.07 o 
   6   7  18      101.67      114.50     12.20 o 
   7   7  18       77.32       80.64     10.74 o 
  -1   8  18       60.73       44.91     10.56 o 
   0   8  18       29.37       26.80      8.79 o 
   1   8  18        0.07        5.36      8.92 o 
   2   8  18       38.04       45.24     10.20 o 
   3   8  18        0.84       -0.28      7.32 o 
   4   8  18        2.95        8.25      6.14 o 
   5   8  18       13.95        6.55      5.13 o 
   6   8  18       26.22       31.08     11.21 o 
   7   8  18       11.88        4.73      6.89 o 
   0   9  18       34.21       36.99      9.98 o 
   1   9  18        1.97        2.74      5.90 o 
   2   9  18        3.39       13.70      7.57 o 
   3   9  18       68.67      103.71     13.44 o 
   4   9  18       10.27        7.97      6.26 o 
   5   9  18        0.24       -7.74      9.49 o 
   6   9  18        0.58        4.05      5.73 o 
   2  10  18       15.16        7.15      6.93 o 
   3  10  18       66.96       67.00     10.64 o 
   4  10  18       12.88       26.06      7.87 o 
   5  10  18        6.61        5.01     12.74 o 
   0  -3  19        6.54        8.31      8.30 o 
  -2  -2  19       42.92       41.13      9.99 o 
  -1  -2  19       24.36       22.68      8.74 o 
   0  -2  19      136.01      198.48     19.51 o 
   1  -2  19        3.13       11.36      7.17 o 
   2  -2  19       31.25       38.67      9.34 o 
  -3  -1  19        0.01        4.09      6.93 o 
  -2  -1  19        6.21       -6.23      6.54 o 
  -1  -1  19       14.68       13.55      6.82 o 
   0  -1  19       12.40       12.74      7.69 o 
   1  -1  19       25.06       40.90      9.63 o 
   2  -1  19        4.08       -5.92      5.92 o 
   3  -1  19        4.45       -7.53      7.53 o 
  -3   0  19       43.25       57.00     11.79 o 
  -2   0  19       20.89       31.42      9.59 o 
  -1   0  19       50.48       60.20     11.99 o 
   0   0  19        8.08        5.24      6.41 o 
   1   0  19       65.15       90.02     13.39 o 
   2   0  19       68.38       82.48     24.68 o 
   3   0  19       12.91       10.68     12.30 o 
   4   0  19       20.77       12.63     11.27 o 
  -3   1  19        1.46       14.89      7.68 o 
  -2   1  19       34.33       61.79     11.60 o 
  -1   1  19        5.62       19.52      8.06 o 
   0   1  19        0.24        2.29      5.68 o 
   1   1  19       31.41       47.77     10.33 o 
   2   1  19        1.70        8.24      6.29 o 
   3   1  19       78.30       75.15     11.97 o 
   4   1  19        8.16       10.86      9.15 o 
   5   1  19       15.04       13.61      8.41 o 
  -3   2  19        3.58        5.28     10.03 o 
  -2   2  19       12.62        8.86      7.08 o 
  -1   2  19       96.24      116.73     32.56 o 
   0   2  19       55.21       45.72     10.28 o 
   1   2  19       61.53       53.30     10.75 o 
   2   2  19       24.28       31.62      8.95 o 
   3   2  19       32.50       41.49     13.44 o 
   4   2  19       34.50       38.50      9.71 o 
   5   2  19      173.31      191.07     18.95 o 
  -3   3  19        1.43       -4.64      6.14 o 
  -2   3  19        0.65       -5.11      5.11 o 
  -1   3  19        2.79        6.20     10.71 o 
   0   3  19       43.11       53.31     10.16 o 
   1   3  19       19.66        7.88      6.31 o 
   2   3  19        2.21        2.06      6.01 o 
   3   3  19        0.98       -0.12      5.48 o 
   4   3  19       13.84       12.54      5.63 o 
   5   3  19        0.24        3.83      6.69 o 
   6   3  19      117.89      137.11     16.49 o 
  -3   4  19       32.15       25.65     13.39 o 
  -2   4  19       67.03       64.85     12.23 o 
  -1   4  19        0.43       -0.06      6.36 o 
   0   4  19        1.50        9.84      6.51 o 
   1   4  19      109.13      117.23     15.08 o 
   2   4  19       51.12       37.61      9.02 o 
   3   4  19        5.55        9.86      6.80 o 
   4   4  19        0.58       10.37      7.98 o 
   5   4  19       44.08       38.57     13.47 o 
   6   4  19       18.00       25.56      7.66 o 
  -2   5  19       32.36       25.48      8.07 o 
  -1   5  19        0.31       -0.43      9.22 o 
   0   5  19       50.11       59.53     12.56 o 
   1   5  19        8.79        6.92      5.84 o 
   2   5  19       88.58      134.41     16.24 o 
   3   5  19        4.45       12.85      6.64 o 
   4   5  19       56.45       65.35     13.68 o 
   5   5  19       46.95       61.42      9.04 o 
   6   5  19       20.72       35.00      9.83 o 
  -2   6  19        3.79        0.75     12.18 o 
  -1   6  19       19.33        8.38     10.96 o 
   0   6  19        0.00       -5.32      5.32 o 
   1   6  19        3.56        5.97      7.35 o 
   2   6  19        1.41       20.26      8.23 o 
   3   6  19        1.60       -5.59      6.82 o 
   4   6  19        2.69       -2.08      5.42 o 
   5   6  19       68.26       57.41      8.85 o 
   6   6  19       31.54       37.66      8.15 o 
  -1   7  19        4.29       -1.37     16.12 o 
   0   7  19       59.72       40.56      9.82 o 
   1   7  19       74.61       80.08     13.32 o 
   2   7  19        0.92       -3.71      5.80 o 
   3   7  19      160.75      176.49     18.26 o 
   4   7  19       32.62       26.51      9.77 o 
   5   7  19        2.10        2.24      5.24 o 
   6   7  19        0.11       -2.82      7.86 o 
   0   8  19       28.62       34.28      9.71 o 
   1   8  19       10.40       18.74      7.43 o 
   2   8  19       53.59       55.96     10.94 o 
   3   8  19        4.35       11.91      7.57 o 
   4   8  19       12.79       11.01      7.28 o 
   5   8  19        2.72        5.72      5.51 o 
   2   9  19       15.24       14.45      8.61 o 
   3   9  19        3.69       11.64      7.88 o 
   4   9  19       16.47       20.17      9.41 o 
  -1   0  20        6.76        3.92      7.36 o 
   0   0  20        7.77        3.79      7.18 o 
   1   0  20       62.02       71.77     12.63 o 
   2   0  20       17.86       26.88     13.14 o 
  -1   1  20       91.79      106.72     15.34 o 
   0   1  20        7.50       -0.64      6.66 o 
   1   1  20        2.45       -2.89      6.54 o 
   2   1  20       81.67       90.52     13.44 o 
   3   1  20        0.00        1.18      8.29 o 
  -1   2  20       53.98       62.26     11.58 o 
   0   2  20        0.28        1.93      6.45 o 
   1   2  20       19.30       19.04      8.97 o 
   2   2  20        7.32        5.82      8.16 o 
   3   2  20      146.88      127.31     15.86 o 
   4   2  20       48.68       64.59     12.73 o 
  -1   3  20       35.09       43.57     10.78 o 
   0   3  20      186.54      198.11     20.62 o 
   1   3  20        9.22       15.27      8.10 o 
   2   3  20       34.18       28.17      9.54 o 
   3   3  20        4.31       -4.53      6.70 o 
   4   3  20        7.41        1.56      7.61 o 
  -1   4  20       59.40       65.01     13.61 o 
   0   4  20       40.31       48.73     11.39 o 
   1   4  20        0.74        9.55      8.03 o 
   2   4  20       18.87       10.66      7.53 o 
   3   4  20        7.93        1.56      7.39 o 
   4   4  20        0.53        6.37      6.99 o 
   0   5  20        0.11        3.53      6.93 o 
   1   5  20       25.86       49.16     15.08 o 
   2   5  20        9.99        6.57      6.62 o 
   3   5  20        7.65       12.24      7.17 o 
   4   5  20       64.71       81.87     13.41 o 
   0   6  20        1.63        2.28      7.41 o 
   1   6  20        5.90        5.39      7.79 o 
   2   6  20       36.62       36.79      9.88 o 
   3   6  20       24.59       38.66      9.87 o 
   4   6  20        0.52       11.74      8.97 o 
   2   7  20        2.48       -0.12      6.93 o 
   3   7  20        6.15       10.05     14.30 o 
                                                 
